# Supplementary material for: Evolutionary recruitment of flexible Esrp-dependent splicing programs into diverse embryonic morphogenetic processes
Source: Nat Commun. 2017 Nov 27;8:1799. doi: 10.1038/s41467-017-01961-y (PMC5703972; doi:10.1038/s41467-017-01961-y)
Supplement: Supplementary file 4 — Supplementary Data 1 [file 41467_2017_1961_MOESM4_ESM.xlsx]

## Sheet: Hsa Esrp-dependent
Supplementary File 1. ESRP-dependent alternative splicing events in human
ESRP dependent cassette exons
Gene name	Event genomic coordinates	Length	Vast-tools ID	CL_H358_ESRP_Cont_a	CL_H358_ESRP_Cont_b	CL_H358_ESRP_Cont_c	CL_H358_ESRP_KD_a	CL_H358_ESRP_KD	CL_H358_ESRP_KD_c	CL_MB231_ESRP_Cont	CL_MB231_ESRP_OV	CL_PNT2_ESRP_Cont	CL_PNT2_ESRP_KD
MYO9A	chr15:72244118-72244237	120	HsaEX0041284	28.81	42.27	26.47	58.73	55.56	55	100	NA	65.52	79.31
OSBPL3	chr7:24902819-24902911	93	HsaEX0044911	33.33	28.75	29.39	85.31	80.78	79.9	49.6	0	11.44	48.68
CEACAM1	chr19:43015728-43015780	53	HsaEX0014463	4.99	1.2	1.27	53.88	53.01	39.17	NA	NA	10.53	77.61
TBC1D13	chr9:131553014-131553054	41	HsaEX0063768	19.5	25.15	26.63	55.1	60.69	57.65	88.48	9.55	47.6	95.31
PPFIBP1	chr12:27829997-27830029	33	HsaEX0049371	67.48	48.77	56.45	74.99	80.15	76.25	72.94	NA	71.89	96.24
FN1	chr2:216257654-216257926	273	HsaEX0026102	31.15	28.71	31.44	50.96	58.1	55.53	7.85	3.45	4.7	7.79
DOCK7	chr1:63010618-63010710	93	HsaEX0020639	15.79	25	22.86	61.11	58.17	69.93	5.88	0	9.09	53.85
LPHN2	chr1:82418671-82418709	39	HsaEX0036237	28.7	31.59	32.74	43.46	58.92	44.22	5.71	NA	6.55	42.17
FAM126A	chr7:22986571-22986866	215	HsaEX0023915	59.56	57.83	56.18	78.1	78.1	83.4	43.33	11.54	26.72	25.42
BAZ2B	chr2:160253585-160253611	27	HsaEX0007736	28.17	25.93	21.13	64.58	56.36	53.56	100	0	42.17	86.52
AKAP9	chr7:91671360-91671500	141	HsaEX0003417	14.67	20	20.59	34.29	35.21	37.08	7.69	0	14.29	50
MYOF	chr10:95152674-95152712	39	HsaEX0041321	42.87	44.09	43.71	81.89	78.93	83.6	100	12.32	85.93	97.32
TTC12	chr11:113211386-113211455	70	HsaEX0067745	55.56	60.71	68.89	81.82	80.95	80.65	100	100	100	100
CSNK1G3	chr5:122941033-122941056	24	HsaEX0017556	18.13	22.5	24.86	46.07	43.93	38.55	12.83	4.47	18.86	21.8
CLSTN1	chr1:9797556-9797612	57	HsaEX0015792	26.02	21.72	24.32	61.63	59.06	55.84	67.3	10.1	22.37	27.17
PFAS	chr17:8168606-8168786	181	HsaEX0046699	65.03	61.26	68.55	94.36	94.65	93.32	100	33.77	74.93	96.54
SCRIB	chr8:144889722-144889784	63	HsaEX0056636	6.64	5.98	7.14	34.37	46.28	44	69.55	10.87	8.09	63.39
EP400	chr12:132466034-132466141	108	HsaEX0022592	32.78	36.97	29.52	54.6	48.39	42.55	71.06	84.62	38.05	76.66
CACNA1H	chr16:1262511-1262528	18	HsaEX0011991	64.01	68.72	64.05	78.34	78.78	86.09	NA	NA	NA	NA
NFYA	chr6:41048550-41048636	81	HsaEX0042824	9.83	15.51	13.02	33.78	37.37	38.99	39.82	3.7	21.25	33.62
SPAG9	chr17:49053224-49053262	39	HsaEX0061193	3.96	2.91	2.13	21.65	17.71	20.1	26.72	0.98	21.23	55.35
CSDA	chr12:10862507-10862713	207	HsaEX0017421	53.05	58.53	57.57	74.59	77.02	71.19	69.32	15.92	68.08	79.68
NEBL	chr10:21139324-21139431	108	HsaEX0042378	27.09	27.85	17.59	45.68	36.26	36.99	NA	NA	NA	NA
EPB41L1	chr20:34797410-34797820	411	HsaEX0022643	35.85	41.22	36.76	55.07	52.2	53.57	68.18	48.28	51.22	75
ZNF10	chr12:133770014-133770119	106	HsaEX0072991	36.47	36.43	32.2	46.39	52.73	62.5	73.33	52.5	61.29	36.84
MYO9B	chr19:17291736-17291849	114	HsaEX0041299	73.13	53.99	77.77	92.47	87.77	95.71	86.45	42.94	96.29	100
RBM9	chr22:36152152-36152191	40	HsaEX0052771	55.68	55.82	57.56	68.71	75.62	74.81	90.08	75.84	65.66	86.6
LSR	chr19:35753449-35753595	147	HsaEX0036865	24.7	26.99	25.47	56.94	52.28	55.02	75.43	38.78	37.07	57.83
TRIM37	chr17:57078959-57079075	117	HsaEX0067121	67.62	73.63	69.36	94.95	87.85	90.28	82.18	71.77	82.68	88.91
TCIRG1	chr11:67817954-67818131	178	HsaEX0064214	63.83	63.9	67.47	97.44	96.91	98.94	100	24.08	89.66	98.89
PRPF40B	chr12:50026797-50026907	111	HsaEX0050383	76.25	76.1	59.64	84.71	86.37	86.5	55.98	53.68	70.23	100
KIAA0528	chr12:22612426-22612476	51	HsaEX0033678	30.23	26.44	18.26	50.77	46.15	40.43	42.11	28.57	13.85	57.89
KIAA0528	chr12:22611418-22611519	72	HsaEX0033679	12.2	20.83	9.09	48.57	30.69	34.02	46.94	0	22.5	54.55
CAP2	chr6:17507872-17507957	86	HsaEX0012332	72.24	83.14	74.85	95.3	95.79	90.3	65.9	20.32	69.11	60.09
MLPH	chr2:238443207-238443290	84	HsaEX0039588	10.05	8.86	9.43	42.45	42.92	47.02	66.3	10.12	22.22	33.33
MYO1B	chr2:192265475-192265561	87	HsaEX0041114	29.83	26.56	29.92	63.98	66.28	68.95	35.86	5.62	5.47	40.41
MYO1B	chr2:192267358-192267444	87	HsaEX0041115	39.96	35.8	37.91	79.5	80.33	80.98	54.3	0	7.27	51.76
MPDU1	chr17:7490217-7490335	119	HsaEX0039887	51.81	48.69	50.46	77.49	81.72	76.83	93.91	8.65	64.79	93.09
KIAA1468	chr18:59947007-59947089	83	HsaEX0034127	12.42	19.89	33.26	74.16	73.77	69.34	100	0	48.11	77.61
SNX14	chr6:86248556-86248582	27	HsaEX0060805	47.15	56.03	58.55	76.99	69.14	72.92	6.54	4.81	8.35	9.86
MAP7	chr6:136704809-136704919	111	HsaEX0037699	74.36	75.54	73.51	96.92	93.28	85.11	100	NA	68.83	85.29
ABI1	chr10:27044584-27044670	87	HsaEX0000644	58.21	58.74	53.43	75.68	78.49	75	54.43	12.6	73.12	77.53
SEC31A	chr4:83782784-83782861	78	HsaEX0056949	49.52	50.99	52.04	71.74	64.49	70.58	57.01	28.44	8.21	61.6
ARHGAP17	chr16:24950685-24950918	234	HsaEX0005421	30.43	28.89	27.06	66.34	66.13	72.8	89.94	12.22	22.22	68.65
PAM	chr5:102309820-102310140	321	HsaEX0045322	61.02	59.3	63.16	80.83	79.96	81.82	72.82	64.14	30.52	53.19
C6orf168	chr6:99771320-99771543	224	HsaEX0011283	56.1	50.54	57.58	72.22	71.01	70.97	100	NA	0	57.45
MBNL1	chr3:152173331-152173366	36	HsaEX0038115	35.31	31.53	31.23	53.87	45.57	46.97	90.48	92.17	31.69	58.89
PLOD2	chr3:145795649-145795711	63	HsaEX0048471	52.19	52.82	52.53	70.48	71.18	70.81	66.67	38.46	78.2	95.4
TPCN2	chr11:68831363-68831435	73	HsaEX0066648	59.09	66.42	81.94	96.23	87.91	87.31	94.13	100	84.1	95.25
SLMAP	chr3:57911572-57911661	90	HsaEX0060187	42.81	47.64	40.28	63.31	64.95	62.81	63.85	17.5	88.21	89.83
NAV2	chr11:20071382-20071447	66	HsaEX0041762	21.57	28.57	27.85	46.55	46.15	38.36	31.71	42.86	23.08	31.43
NAV2	chr11:20072835-20072879	45	HsaEX0041763	33.33	33.72	36.9	55.77	48.67	49.02	51.02	62.5	40	49.33
GOLGA2	chr9:131035064-131035144	81	HsaEX0027951	32.05	35.85	33.3	53.42	60.16	49.02	51.41	12.47	14.95	30.25
MFSD2A	chr1:40432758-40432841	84	HsaEX0039019	93.86	80.37	76.3	100	100	100	100	73.64	77.65	100
GPR137	chr11:64055193-64055418	226	HsaEX0028304	71.89	80.94	80.04	94.66	94.12	92.96	94.42	47.09	83.26	98.05
EXOC7	chr17:74087224-74087316	93	HsaEX0023505	40.44	41.18	37.67	65.53	63.85	66.03	27.9	5.81	4.94	12.41
JAG2	chr14:105617328-105617441	114	HsaEX0032668	38.42	40.17	35.9	60.25	55.24	57.08	76.65	70.22	42.2	83.79
TEAD1	chr11:12886385-12886447	63	HsaEX0064366	45.33	38	36.1	95.57	58.59	62.78	100	60.81	18.65	68.47
SAMD11	chr1:876524-876686	163	HsaEX0056131	72.33	73.38	82.7	95.18	92.38	88.6	100	NA	100	NA
SMC5	chr9:72961521-72961565	45	HsaEX0060393	38.53	37.02	37.36	53.29	56.28	52.61	85.71	17.24	87.88	100
FGFR1OP	chr6:167426996-167427055	60	HsaEX0025674	16.28	40.24	24.75	46.06	45.31	54.84	63.11	48.69	43.12	37.17
TSPAN4	chr11:862550-862741	192	HsaEX0067673	73.27	73.88	75.02	94.45	94.41	91.66	94.92	81.6	98.82	100
MICAL3	chr22:18309220-18309282	63	HsaEX0039226	2.58	0	1.48	24.97	38.55	17.48	16.46	0	2.59	9.6
LAS1L	chrX:64753490-64753615	126	HsaEX0035414	79.9	77.71	80.95	100	100	99.32	99.24	39.07	81.82	98.63
ACOT9	chrX:23752458-23752484	27	HsaEX0001973	33.79	26.92	30.1	63.95	56.2	59.57	81.99	20.69	72.68	81.25
KIAA0182	chr16:85667520-85667738	219	HsaEX0033479	38.11	45.4	44.81	63.57	64.02	58.2	63.94	16.67	39.53	41.28
ZNF12	chr7:6744790-6744854	65	HsaEX0073008	88.74	85.82	79.99	100	100	100	100	100	100	89.44
ACSF2	chr17:48538603-48538731	129	HsaEX0002043	73.41	79.31	74.12	93.15	96.21	95.66	100	44.88	76.76	97.78
DLEU1	chr13:50964334-50964427	94	HsaEX0019858	49.17	52.89	56.61	80.02	67.48	67.05	NA	NA	NA	100
CTNND1	chr11:57556509-57556627	119	HsaEX0017866	2.91	2.48	2.02	26	24.84	22.48	17.65	0	0	43.24
CTNND1	chr11:57558857-57559145	289	HsaEX0017869	8.64	8.17	9.97	35.59	32.7	30.72	42.46	22.56	5.66	54.95
PRC1	chr15:91512309-91512350	42	HsaEX0049880	13.4	14.61	15.06	35.06	31.43	32.93	17.51	0.69	20.83	43.68
C6orf136	chr6:30615383-30615623	241	HsaEX0011235	6.1	8.16	9.62	20	30.06	19.34	9.51	1.93	5.26	6.02
AP1B1	chr22:29725701-29725709	9	HsaEX0004865	0	2.2	1.25	13.29	15.42	20.39	43.21	1.76	2.59	27.83
DNM1	chr9:131010203-131010214	12	HsaEX0020439	32.74	28.13	47.73	69.54	76.17	89.03	93.63	0	73.45	90.42
ABCA2	chr9:139918290-139918292	3	HsaEX0000256	36.75	41.55	46.88	64.57	62.87	66.32	95.17	11.99	76.64	89.13
VPS29	chr12:110937340-110937351	12	HsaEX0070549	61.56	54.61	60.55	84.4	83.05	84.97	63.11	32.42	11.86	50.99
TEAD1	chr11:12900436-12900447	12	HsaEX0064361	32.06	18.94	33.8	69.76	71.54	69.01	50.36	31.17	10.21	32.31
HAGH	chr16:1876508-1876603	96	HsaEX0029226	20	17.86	9.52	11.11	12.82	8.33	51.72	35.2	25	42.13
TRMT1	chr19:13220729-13220815	87	HsaEX0067284	69.85	66.07	69.93	60	60.37	66.15	41.14	24.37	37.46	62.98
FGFR1OP2	chr12:27113448-27113561	114	HsaEX0025676	29.28	25.76	21.68	24.55	30.28	23.77	84.31	53.42	46.67	76
CAMK1	chr3:9802340-9802452	58	HsaEX0012196	70.37	100	83.78	90.48	100	91.3	99.49	78.08	82.14	97.55
CLASP2	chr3:33600617-33600667	51	HsaEX0015497	2.46	1.39	0	4.2	3.63	5.56	16.06	0	3.5	34.11
TFPI	chr2:188378343-188378373	31	HsaEX0064665	10.42	14.12	15.61	10.72	10.93	11.81	74.03	55.48	28.09	54.29
IL32	chr16:3117555-3117614	60	HsaEX0031477	74.45	83.56	78.23	81.04	70.55	82.25	82.07	64.89	77.98	93.76
POMT2	chr14:77767433-77767592	160	HsaEX0049170	51.22	71.81	56.85	92.86	81.82	63.64	94.44	33.21	71.66	91.67
POMT2	chr14:77765798-77765904	107	HsaEX0049171	61.11	79.23	59.11	90	91.84	89.66	97.87	40.94	82.64	97.8
POMT2	chr14:77765032-77765114	83	HsaEX0049172	66.67	88.24	81.3	93.55	90.91	90.91	97.06	55.03	78.8	96.15
SPIN1	chr9:91077411-91077664	136	HsaEX0061423	90.59	86.54	84.26	89.11	84.99	89.34	91.49	76.47	73.2	91.49
PNPO	chr17:46022925-46022978	54	HsaEX0048770	77.78	74.97	80.61	88.56	85.37	91.91	94.71	55.9	72.98	100
NCF2	chr1:183536055-183536123	69	HsaEX0041994	100	90.29	98.2	100	100	90.73	90.66	58.88	67.12	83.3
ARHGEF11	chr1:156908210-156908305	96	HsaEX0005606	0	0	0	66.67	66.67	71.43	45.45	0	0	33.87
P2RX4	chr12:121660750-121660846	97	HsaEX0045085	87.72	88.71	91.02	97.41	83.72	96.59	92.16	75	73.91	93.1
MICAL1	chr6:109769078-109769166	89	HsaEX0039198	34.12	66.45	65.56	83.82	100	41.98	83.45	59.28	72.74	89.35
PLAA	chr9:26917095-26917163	69	HsaEX0047997	90.19	85.05	87.46	100	100	96.54	100	6.67	63.21	95.65
KIF13A	chr6:17790103-17790141	39	HsaEX0034393	65.83	73.73	67.74	80.46	86.93	78.95	90	13.95	64.5	80.27
AMMECR1L	chr2:128628388-128628502	115	HsaEX0003951	91.15	84.69	89.6	88.72	80.19	85.94	95.93	72.35	81.77	100
AMMECR1L	chr2:128627028-128627118	87	HsaEX0003952	92.31	89.42	89.8	88.22	81.25	91.29	94.46	66.45	72	100
HISPPD1	chr5:102522021-102522140	120	HsaEX0030036	29.2	30.99	34.94	34.74	41.03	38.46	77.78	51.52	62.16	95.24
TRPT1	chr11:63993258-63993341	84	HsaEX0067439	53.81	56.8	60.01	52.97	53.97	55.65	65.83	50.45	30.65	56.23
PFKM	chr12:48529074-48529166	93	HsaEX0046754	99.51	99.67	99.33	97.92	97.32	99.13	77.04	48.18	73.77	97.75
LRP8	chr1:53738276-53738314	39	HsaEX0036479	29.26	44.26	39.08	53.85	56.85	44.13	65.69	6.4	37.45	76.91
SLMAP	chr3:57857363-57857425	63	HsaEX0060183	31.58	28.37	37.35	37.38	27.11	38.32	39.48	20	41.03	63.59
TTC7B	chr14:91196419-91196540	122	HsaEX0068013	33.33	100	100	100	100	100	97.56	82.5	84	100
MFF	chr2:228217230-228217289	60	HsaEX0038967	52.05	50.45	56.34	58.91	53.49	55.86	38.43	17.69	41.64	65.94
STAT2	chr12:56742708-56742843	106	HsaEX0062330	91.08	88.05	81.48	92.96	83.72	84.44	96.35	50.43	79.63	97.58
CTD-2526A2.1	chr17:78395628-78395762	135	HsaEX0017774	13.77	16.74	19.45	13.59	12.94	18.68	30.25	14.43	3.06	22.43
PMS2CL	chr7:6773030-6773158	129	HsaEX0048689	61.95	71.53	89.25	80.26	72.96	83.18	25.74	9.64	54.92	72.65
EHMT2	chr6:31856746-31856847	102	HsaEX0021884	73.43	75.22	79.86	76.69	84.52	79.87	59	31.53	47.62	78.57
ZFAND1	chr8:82629484-82629523	40	HsaEX0072582	53.01	47.91	48.45	51.71	53.36	49.83	67.12	45.68	46.81	65.27
C9orf3	chr9:97844857-97845001	145	HsaEX0011654	61.17	71.36	64.36	64.53	73.26	73.55	43.17	19.92	43.9	65
MRPL55	chr1:228296656-228296722	67	HsaEX0040161	69.94	68.4	63.16	55.07	53.05	58.14	84.63	64.8	56.77	88.28
PTPN2	chr18:12869024-12869121	98	HsaEX0050990	19.16	3.87	9.44	21.37	1.7	2.54	39.35	0	4.63	27.05
SNRPE	chr1:203831310-203831350	41	HsaEX0060716	72.95	70.66	64.3	66.19	66.78	64.9	49.35	34.15	55.22	73.68
CSF1	chr1:110465788-110466333	546	HsaEX0017437	50	51.52	45.95	75	75.51	66.67	80.28	20.23	47.06	95.12
ANXA6	chr5:150490188-150490205	18	HsaEX0004754	21.91	22.44	20.51	63.87	59.76	44.3	68.69	10.44	34.65	61.39
MEF2B	chr19:19257082-19257193	112	HsaEX0038699	56.26	44.56	73.25	64.05	100	100	91.16	60.18	100	85.04
PHKA2	chrX:18917291-18917344	54	HsaEX0047123	76.72	48.14	42.55	72.57	86.14	81.71	85.72	18.39	85.93	88.94
TJP1	chr15:30011981-30012220	240	HsaEX0065036	67.31	56.49	56.55	71.64	73.42	79.69	74.27	13.68	29.31	34.03
SUSD1	chr9:114814679-114814718	40	HsaEX0062990	67.95	60.03	58.1	66.02	68.64	100	86.42	56.93	80.28	86.41
VIPR1	chr3:42572271-42572424	122	HsaEX0070370	100	65.22	57.14	100	100	83.33	91.43	36.25	100	54.47
ADCY7	chr16:50325647-50325808	162	HsaEX0002768	72.05	75.28	84.03	85.58	91.11	100	100	74.47	84.73	100
RGS12	chr4:3430285-3430438	154	HsaEX0053361	34.55	39.13	40.3	68.75	51.02	50	77.27	60.71	20	50
NEXN	chr1:78390873-78390914	42	HsaEX0042624	62.5	41.18	63.64	86.67	71.43	55.56	77.14	50	100	100
SLC22A5	chr5:131726382-131726596	129	HsaEX0058907	90	78.05	72.04	87.8	97.4	95.06	96.67	39.53	81.82	95.35
C21orf2	chr21:45755641-45755687	47	HsaEX0010540	100	72.33	56.52	100	100	100	75.33	56.79	100	100
U2AF1L4	chr19:36235527-36235593	67	HsaEX0068565	45.45	42.37	53.33	54.84	66.1	74.36	76.47	50	85.19	71.43
RNF4	chr4:2498924-2498926	10	HsaEX0054133	56.91	30.77	32.73	25.09	80.31	57.61	18.47	0	NA	NA
SPEG	chr2:220316347-220316529	183	HsaEX0061339	63.64	62.96	36.36	77.78	42.86	87.5	33.33	81.25	63.93	81.32
MICAL1	chr6:109769406-109769596	191	HsaEX0039197	38.2	66.45	80.28	82.39	100	70.16	82.58	50.42	76.27	95.53
SCAMP5	chr15:75308934-75309090	157	HsaEX0056371	5.88	5.26	11.63	25.93	46.34	14.29	16.67	37.5	7.32	23.71
OGDH	chr7:44687256-44687358	103	HsaEX0044667	87.98	93.06	88.81	94.01	91.6	93.03	88.39	69.07	84.08	84.16
MEIS1	chr2:66796182-66796277	96	HsaEX0038792	33.33	28.81	27.66	46.67	50	52.38	NA	NA	NA	100
LOXL3	chr2:74762715-74762882	168	HsaEX0036160	100	100	93.33	100	100	100	100	100	33.33	100
BIN1	chr2:127815049-127815177	129	HsaEX0008093	27.7	26.16	26.14	40.17	39.17	33.17	82.65	41.77	40.45	48.9
NDEL1	chr17:8366638-8366672	35	HsaEX0042212	18.54	25.76	29.14	21.19	19.72	17.55	28.38	10.64	40.42	36.59
COL16A1	chr1:32145405-32145452	48	HsaEX0016343	20	0	0	0	100	25	100	0	28.58	72.28
MACF1	chr1:39930767-39930784	18	HsaEX0037169	88.94	86.51	90.04	86.74	81.26	82.37	73.74	50.99	74.64	42.17
PIP5K1A	chr1:151214599-151214745	147	HsaEX0047682	91.14	87.21	87.12	82.19	82.16	85.27	82.94	65.82	87.19	87.19
AXIN1	chr16:341190-341297	108	HsaEX0007386	28.3	28.42	31.34	27.12	30.71	32.88	30.25	13.79	29.58	15.48
MAPK14	chr6:36067965-36068044	80	HsaEX0037752	35.35	34.44	35.27	38.3	36.72	35.62	57.21	46.1	27.33	70.38
SENP6	chr6:76350400-76350420	21	HsaEX0057212	52.1	56.21	63.76	48.29	57.67	54.05	88.05	26.98	58.69	69.05
EPB41L2	chr6:131199244-131199390	147	HsaEX0022652	0	49.26	32.68	0	32.68	32.68	35.08	14.19	75.78	58.67
SYNE1	chr6:152466622-152466690	69	HsaEX0063158	15.79	13.51	20	25	39.13	20	100	0	46.67	41.18
MED14	chrX:40525972-40526103	132	HsaEX0038587	89.73	83.73	88.84	86.52	85.96	82.46	84.11	86.04	77.84	95.92
CASK	chrX:41416285-41416353	69	HsaEX0012546	45.58	55.37	48.89	50.13	52.4	53.33	31.66	40.59	12.02	36.33
TIMM17B	chrX:48754042-48754141	100	HsaEX0064984	100	100	99.58	98.52	99.49	98.01	97.39	55.63	100	100
FLNA	chrX:153585619-153585642	24	HsaEX0025921	55.96	56.84	59.2	70.61	68.7	69.3	88.99	44.31	62.46	58.04
TMEM40	chr3:12785399-12785488	90	HsaEX0065795	80	47.37	36.36	66.67	50	66.67	100	33.33	45.95	68.08
LRRFIP2	chr3:37132958-37133029	72	HsaEX0036752	63.56	65.02	61.17	69.35	68.63	71.43	69.59	20.74	86.79	90.59
USP4	chr3:49348947-49349087	141	HsaEX0069871	53.38	59.36	55.56	69.57	62.32	60.34	68.12	35.48	83.33	68.25
DOCK3	chr3:51386283-51386369	87	HsaEX0020579	86.67	92.59	100	90	100	76	100	NA	100	25
TBC1D23	chr3:100030677-100030721	45	HsaEX0063853	28.21	27.71	24.04	39.45	38.65	32.41	74.03	36.23	77.57	76.79
ATP13A3	chr3:194132928-194133017	90	HsaEX0006835	69.28	72.77	72.23	84.13	76.65	82.5	84.62	49.09	65.64	62.55
DLG1	chr3:196888511-196888609	99	HsaEX0019879	50.77	48.51	48.12	46.66	48.9	55.71	44.63	55.16	76.26	91.59
SEC16A	chr9:139339504-139339563	60	HsaEX0056829	37.99	33.33	35.57	39.59	39.93	36.92	70.8	47.34	84.38	61.9
TM7SF3	chr12:27132717-27132869	153	HsaEX0065204	96.94	95.95	97.91	98.51	98.04	96.93	96	70.64	94.24	94.87
MON2	chr12:62959794-62959811	18	HsaEX0039780	68.19	64.52	68.74	89.03	91.51	85.19	34.64	44.29	100	82.68
GIT2	chr12:110383065-110383154	90	HsaEX0027517	73.08	80.82	75	96.23	76.24	72.84	70	23.33	83.33	88.89
STX2	chr12:131280540-131280665	126	HsaEX0062700	52	75	51.72	46.67	61.29	44.44	33.33	38.46	60	53.85
SYNE2	chr14:64682004-64682072	69	HsaEX0063188	28.95	19.44	23.33	23.68	28.57	38.89	80	46.67	52	56.73
MARK3	chr14:103966493-103966537	45	HsaEX0037926	9.33	9.31	6.56	12.42	9.46	12.39	35.85	9.31	14.41	24.29
MARK3	chr14:103964839-103964865	27	HsaEX0037925	0.68	2.17	0.59	2.38	5.75	3.26	62.72	27.49	31.61	40.65
SULF2	chr20:46288143-46288196	54	HsaEX0062864	NA	NA	NA	NA	NA	NA	NA	NA	28.24	96.12
TP53INP1	chr8:95944298-95944335	38	HsaEX0066607	49.69	61.73	63.83	69.31	56.33	69.31	NA	NA	36.1	76.54
FGFR3	chr4:1805419-1805563	145	HsaEX0025687	0	6.5	4	33.88	45.75	40.27	100	0	0	60.71
FGFR3	chr4:1804641-1804791	151	HsaEX0025686	81.82	82.98	79.31	83.33	71.43	61.9	0	100	80	100
CWH43	chr4:49005752-49006009	258	HsaEX0018111	NA	NA	NA	NA	NA	NA	NA	NA	50	100
SEC31A	chr4:83783687-83783725	39	HsaEX0056948	48.24	48.29	50.04	61.18	60.1	65.33	67.01	61.52	20.16	61.24
LRBA	chr4:151518235-151518267	33	HsaEX0036320	0.82	4.67	2.41	4.56	3.55	3.29	25.23	18.37	3.61	3.26
ACSL1	chr4:185691553-185691630	78	HsaEX0002065	57.36	53.56	56.47	60.61	65.81	60.17	94.52	73.49	78.72	80.77
ABI1	chr10:27047991-27048164	174	HsaEX0000643	83.97	86.31	84.47	86.89	89.72	86.73	83.78	36.55	79.21	89.74
P4HA1	chr10:74804739-74804809	71	HsaEX0045117	52.97	44.89	48.48	54.46	51.06	48.06	16.93	11.33	26.27	44.86
ZDHHC16	chr10:99211847-99212041	195	HsaEX0072468	96.58	95.65	98.9	100	97.1	97.35	98.39	69.21	98.56	98.35
TCF7L2	chr10:114918426-114918476	51	HsaEX0064195	6.22	12.14	4.71	10.87	9.98	23.52	35.58	6.06	49.91	46.88
TCF7L2	chr10:114919679-114919751	73	HsaEX0064196	5.96	13.45	6.18	16.17	21.16	18.08	2.4	2.45	13.29	31.97
FGFR2	chr10:123324952-123325218	267	HsaEX0025680	61.9	58.88	74.19	86.32	79.31	100	NA	NA	40	77.78
FGFR2	chr10:123276833-123276977	145	HsaEX0025679	4.35	0	0	65.32	45.95	56.15	NA	NA	0	80.59
MYO9B	chr19:17321142-17321189	48	HsaEX0041297	87.1	91.43	92.45	100	100	100	98.95	32.56	96.3	100
TNFAIP8	chr5:118691718-118691816	99	HsaEX0066164	0.97	0.75	0	0	0	0	16.67	0	25.93	33.33
TCF7	chr5:133476487-133476579	93	HsaEX0064181	0	33.33	14.29	0	9.09	17.65	20	33.33	4.76	33.33
BRD8	chr5:137502207-137502416	93	HsaEX0008430	47.96	57.46	56.68	49.27	49.49	50.23	78.76	90.62	50.85	68.24
BMP1	chr8:22058631-22059048	413	HsaEX0008206	26.5	25.12	26.34	38.56	39.52	42.02	19.99	18.97	11	36.12
HSF1	chr8:145536314-145536397	84	HsaEX0030580	13.75	13.59	14.52	15.02	15.28	15.54	22.91	18.47	12.99	39.53
KIAA1715	chr2:176800436-176800518	83	HsaEX0034244	1.27	1.86	7.06	3.22	2.58	1.22	3.62	8.33	3.32	20
PTK2	chr8:141682252-141682256	9	HsaEX0050846	16.08	14.25	14.82	34.01	34.36	27.67	4.6	8.07	1.48	3.16
EPN3	chr17:48616245-48616325	60	HsaEX0022837	88.08	88.59	91.06	56.77	60.06	60.98	42.13	100	87.71	69.46
SLK	chr10:105770574-105770666	93	HsaEX0060174	87.26	87.65	83.5	29.8	26.42	40.78	2.92	88.57	80	4.17
FRYL	chr4:48600846-48600890	45	HsaEX0026474	89.74	90.14	73.56	47.06	56.16	59.02	NA	NA	33.33	20
GMIP	chr19:19745316-19745512	197	HsaEX0027787	100	90.32	89.29	78.38	73.08	81.4	97.01	88.99	92	100
EXOC1	chr4:56755054-56755098	45	HsaEX0023429	78.57	80.14	75.57	61.76	54.93	63.93	16.67	43.75	11.11	25
ITGA6	chr2:173366500-173366629	130	HsaEX0032370	69.14	68.42	70.63	28.76	33.26	32.72	44.37	98.11	97.52	37.14
C1orf9	chr1:172546679-172546699	21	HsaEX0010348	75.38	73.63	76.73	62.04	58.86	58.55	71.43	92.59	34.05	26.32
NIN	chr14:51261154-51261243	90	HsaEX0042918	55.56	49.12	39.22	7.94	6.52	4.62	1.89	3.7	14.56	6.67
TSC2	chr16:2127599-2127727	129	HsaEX0067508	44.61	43.23	48.04	20.94	23.86	22.04	3.28	78.78	20.39	4.77
FKBP14	chr7:30059829-30059920	92	HsaEX0025828	71.63	54.77	62.1	39.12	28.83	36.96	14.64	14.64	2.31	1.96
APBA1	chr9:72073072-72073104	33	HsaEX0005029	33.24	21.8	34.49	6.92	10.71	9.2	NA	NA	0	NA
C10orf137	chr10:127417572-127417673	102	HsaEX0008795	79.45	70.15	74.54	34.46	36.27	41.27	68.55	100	87.83	100
RALGPS2	chr1:178861365-178861442	78	HsaEX0052103	88.3	85.81	85.94	31.96	35.44	33.89	14.29	76	88.99	53.85
MACF1	chr1:39946592-39946702	111	HsaEX0037162	67.03	66.56	68.27	56.5	49.8	47.78	3.31	10	30.17	12.47
MLLT4	chr6:168314083-168314103	21	HsaEX0039566	40.98	29.41	42.86	14.62	15.15	13.51	48.39	74.47	81.12	38.46
SPIRE1	chr18:12459754-12459927	174	HsaEX0061442	47.78	43.05	47.97	27.57	18.85	26.26	44.44	4.35	48.57	50
GRHL1	chr2:10102584-10102660	77	HsaEX0028602	83.1	76	73.64	42.31	44.26	48	100	100	100	75
MAP3K7	chr6:91254271-91254351	81	HsaEX0037602	65.43	58.49	58.11	39.05	34.64	27.66	15.79	86.21	45.21	37.14
TLN1	chr9:35718353-35718403	51	HsaEX0065134	86.84	83.08	80.3	15.05	20.95	21.26	6.16	68.75	81.08	15
YAP1	chr11:102080248-102080295	48	HsaEX0071941	42.63	44.29	47.4	31.07	25.82	27.08	53.37	68.18	57.7	38.18
PTPRF	chr1:44067742-44067768	27	HsaEX0051138	32.34	26.4	29.59	5.64	6.8	8.47	3.09	55.8	11.41	2.55
CCDC50	chr3:191092851-191093378	528	HsaEX0013296	57.38	55.1	51.69	14.61	8.19	8.49	1.06	3.16	10	5.88
ENAH	chr1:225692693-225692755	63	HsaEX0022428	77.35	71.8	69.54	41.16	43.23	48.06	5.64	16	65.43	14.42
NBEAL2	chr3:47033965-47034045	81	HsaEX0041850	40.48	34.48	40.31	8.85	4.16	1.98	0	25.75	32.69	15.02
SRGAP2	chr1:206632931-206633025	95	HsaEX0061713	26.5	32.18	28	11.5	11.25	8.53	31.87	82.86	24.82	18.92
GOLGA2	chr9:131029473-131029553	66	HsaEX0027950	39.58	40.01	41.65	19.78	28.68	23.69	18.84	36.84	47.49	16.92
RNF213	chr17:78252563-78252709	147	HsaEX0054049	35.94	36.84	32.09	11.45	12.43	21.6	45.45	100	35.14	25
BAIAP2	chr17:79084714-79084759	42	HsaEX0007587	46.43	42.72	42.11	15.64	15.89	13.81	30.2	42.86	69.88	12.88
PCYT2	chr17:79865080-79865133	54	HsaEX0046106	49.68	51.05	46.6	9.98	7.11	14.16	3.12	32.47	46.98	24.57
NHS	chrX:17737464-17737526	63	HsaEX0042882	92.59	97.26	97.01	79.17	76.47	78.95	NA	100	100	100
CD44	chr11:35229652-35229753	102	HsaEX0013858	92.19	95.8	91.34	42.66	52.72	53.77	12.75	97.72	92.99	21.81
CD44	chr11:35231512-35231601	90	HsaEX0013859	92.02	94.53	90.42	44.46	48.6	51.76	11.01	97.6	90.62	10.93
CD44	chr11:35232793-35232996	186	HsaEX0013860	89.89	94.51	90.78	50.48	51.28	51.08	16.67	96.58	89.63	17.29
CD44	chr11:35219668-35219793	102	HsaEX0013864	34.27	35.51	33.42	6.33	5.85	11.09	4.63	72.84	15.66	1.78
CD44	chr11:35222629-35222742	114	HsaEX0013865	31.69	36.11	29.29	3.03	0.73	2.96	0.3	81.2	18.73	1.28
CD44	chr11:35223215-35223334	117	HsaEX0013866	29.67	37.68	32.37	4.77	3.19	4.14	0.74	82.16	18.54	1.23
CD44	chr11:35226059-35226187	129	HsaEX0013867	36.47	42.87	39.01	10.47	7.93	8.21	4.47	88.81	37.6	8.11
CD44	chr11:35227659-35227790	129	HsaEX0013868	39.35	45.29	40.32	10.24	7.77	7.25	2.18	90.97	35.25	5.76
ZCCHC6	chr9:88914114-88914187	74	HsaEX0072372	52.81	54.57	51.81	17.44	12.35	11.54	27.97	79.25	80.58	0
ZCCHC6	chr9:88913682-88913745	64	HsaEX0072373	52.81	55.31	52.32	38.51	24.16	24.73	42.86	75.56	61.53	7.49
APLP2	chr11:129993507-129993674	168	HsaEX0005149	68.59	66.42	67.01	39.29	39.54	38.37	16.94	76.49	46.19	34.96
DNMT3B	chr20:31393144-31393213	70	HsaEX0020495	88.57	84.31	92.16	13.33	20	21.05	27.27	100	44	9.68
CD99L2	chrX:149996779-149996841	63	HsaEX0013938	39.33	63.71	53.9	16.94	18.24	19.35	0.57	39.82	23.98	2.71
RAPGEF1	chr9:134479348-134479440	93	HsaEX0052252	20	23.76	18.18	0.97	5.34	5.19	0.99	10.56	33.33	4.76
GAB1	chr4:144355241-144355321	81	HsaEX0026737	27.59	28.77	35.38	12.5	10.45	10.45	0	0	1.23	2.86
C5orf44	chr5:64951463-64951480	18	HsaEX0011181	80.92	74.67	77.32	60.62	64.44	58.88	83.79	100	71.22	100
DOK1	chr2:74783021-74783205	185	HsaEX0020681	85.09	91.88	83.14	65.47	67.51	76.74	61.6	60.33	100	80.07
C11orf61	chr11:124648946-124649035	90	HsaEX0009022	73.35	74.98	72.41	43.29	26.02	51.56	11.11	23.61	50.37	17.94
MTSS1L	chr16:70699369-70699443	75	HsaEX0040740	92.42	90.41	92.09	74.45	76.3	78.74	94.55	98.63	100	97.87
NUMB	chr14:73745989-73746132	144	HsaEX0044216	57.14	60.74	60.87	44.76	40.96	47.4	38.05	91.36	50.44	48.22
KIAA1468	chr18:59947593-59947675	83	HsaEX0034128	85.37	78.37	55.82	22.84	19.49	24.25	9.09	26.5	55.56	26.53
LMO7	chr13:76287318-76287388	63	HsaEX0036077	81.25	75.38	73.8	62.16	58.2	63.58	87.5	73.33	73.33	27.27
USO1	chr4:76716489-76716509	21	HsaEX0069561	49.55	55.35	55.35	0.9	4.25	4.27	0	72.65	81.59	0
TUFT1	chr1:151534567-151534641	75	HsaEX0068371	63.81	60	62.81	23.08	15.65	27.59	53.09	90.48	78.26	33.33
NBEAL1	chr2:203962270-203962356	87	HsaEX0041842	33.93	47.98	60.02	12.32	27.55	27.26	0	NA	33.6	0
ARFGAP2	chr11:47194261-47194302	42	HsaEX0005323	56.52	53.97	52.94	15.94	10.09	8.7	5.49	40.91	62.75	14.29
MBNL1	chr3:152164493-152164546	54	HsaEX0038114	64.31	64.92	58.65	42.2	42.06	45.39	15.94	82.22	73.53	59.42
EPB41	chr1:29422667-29423116	411	HsaEX0022618	73.02	81.6	77.34	14.29	22.32	30.74	0	100	51.71	4.09
ARFIP1	chr4:153791905-153792000	96	HsaEX0005367	52.01	51.96	45.82	28.56	33.33	40.13	26.16	84.58	70.71	66.52
C9orf89	chr9:95874161-95874220	60	HsaEX0011747	88.95	89.73	85.97	71.75	72.28	68.75	76.77	95.83	88.68	76.55
CSGALNACT2	chr10:43655942-43656043	102	HsaEX0017481	100	100	100	91.85	81.13	79.12	90.72	89.18	100	100
AC068491.1	chr2:112005725-112005818	94	HsaEX0001273	85.12	87.63	83.5	68.79	61.76	67.32	55.56	100	90.91	68.75
EHBP1L1	chr11:65351063-65351236	174	HsaEX0021842	81.46	83.11	85.56	64.93	68.33	64.19	68.26	84.73	74.18	73.37
AP1S2	chrX:15849575-15849691	117	HsaEX0004911	37.11	35.94	25.76	15.51	15.64	19.84	1.61	6.55	9.43	6.67
INF2	chr14:105181621-105181677	57	HsaEX0031649	97.2	95.42	96.22	63.35	71.91	67.15	63.59	98.78	98.35	29.74
FLT3LG	chr19:49983809-49983877	69	HsaEX0025971	100	100	100	74.4	88.56	85.86	74.46	75.75	88.53	93.5
GPCPD1	chr20:5590286-5590457	172	HsaEX0028156	57.89	44.95	60.78	35.14	24.59	27.27	0	0	0	0
PLEKHG3	chr14:65203003-65203092	90	HsaEX0048342	28.72	21.63	27.94	1.48	1.18	3.13	0	49.3	13.14	1.45
FLNB	chr3:58127585-58127656	72	HsaEX0025930	98.42	96.3	97.99	73.8	76.69	73.6	22.42	90.55	91.97	58.4
KIF13A	chr6:17771345-17771449	105	HsaEX0034386	90.16	81.2	87.1	41.18	38.89	42.78	18.3	93.33	62.26	29.45
ZNF827	chr4:146684242-146684274	33	HsaEX0074416	70.2	74.88	77.36	54.64	46.81	60.41	57.38	84.34	84.34	40.23
RILP	chr17:1550200-1550283	84	HsaEX0053628	80	71.43	74.42	55.56	63.16	60	84.55	95.5	79.78	71.7
NF2	chr22:30079009-30079053	45	HsaEX0042656	90.13	94.32	90.69	71.25	60.57	73.01	82.85	100	82.46	48.5
PRR3	chr6:30529105-30529285	181	HsaEX0050432	50.79	53.1	54.46	34.22	25.43	28.69	15.79	100	74.19	55.26
ARHGEF7	chr13:111861682-111861693	12	HsaEX0005728	25.99	20.23	20.69	0	4.16	0	0	17.84	18.95	0
AC004381.6	chr16:20855256-20855348	93	HsaEX0000789	80	67.35	76.92	61.29	63.64	47.37	80.95	100	73.91	50
MCAT	chr22:43533087-43533304	218	HsaEX0038186	70.97	65.87	70.43	62.34	65.54	66.22	60.4	76.97	51.02	31.58
KTN1	chr14:56139890-56139973	84	HsaEX0035084	32.88	30.19	31.14	39.27	31.5	34.39	59.23	74.51	47.94	14.29
CREBZF	chr11:85374223-85374337	84	HsaEX0017210	24.87	26.6	25.27	17.13	15.41	19.3	3.7	19.51	61.17	31.01
SH3D20	chr17:43481635-43481700	66	HsaEX0057994	49.62	46.52	54.95	35.71	37.36	37.7	36.17	52.94	37.7	21.13
MYO6	chr6:76621389-76621415	27	HsaEX0041239	1.56	3.16	4.13	0.39	0	0	2.09	59.32	48.6	1.12
SPTAN1	chr9:131355262-131355321	60	HsaEX0061552	99.27	95.9	99.57	88.39	91.27	93.37	49.06	91.44	92.95	58.38
NT5C2	chr10:104899163-104899236	74	HsaEX0043998	85.16	80.86	84.49	84.03	85.5	82.4	50.82	71.43	76.99	47.83
DNM1L	chr12:32891198-32891230	33	HsaEX0020452	80.15	82.23	76.56	65.93	73.6	58.75	9.52	51.15	54.25	37.07
RNF24	chr20:3954979-3955047	69	HsaEX0054097	25	31.91	42.11	52.17	45.83	34.48	18.64	42.47	51.02	31.31
WHSC1	chr4:1893893-1893990	98	HsaEX0071488	12.58	10.93	14.29	12.95	11.18	12.13	12.62	34.04	26.58	3.53
VEGFA	chr6:43749693-43749824	97	HsaEX0070300	63.14	61.06	63.7	57.6	55.87	60.85	60.25	77.44	76.38	58.13
STEAP3	chr2:119996939-119997006	68	HsaEX0062392	15.24	12.91	16.22	13.08	15.99	14.84	5.48	25	29.41	9.62
UBN1	chr16:4921156-4921302	147	HsaEX0068905	96.32	95.65	87.6	86.96	89.74	95.21	73.53	89.31	78.95	60
KIAA1217	chr10:24831622-24831699	78	HsaEX0033963	100	96.49	100	87.5	96.08	86.05	56.74	81.82	100	46.91
KIAA1217	chr10:24831812-24833410	1594	HsaEX0033964	100	100	100	92.31	97.06	89.83	23.68	88.24	100	56.43
ACTR3B	chr7:152480272-152480327	56	HsaEX0002174	70.64	79.75	68.42	78.21	73.11	63.64	61.54	86.67	82.65	63.22
ADAM15	chr1:155033894-155033965	72	HsaEX0002288	17	13.81	14.56	3.4	3.29	3.74	10.65	37.01	38.58	15.43
ADAM15	chr1:155034380-155034451	72	HsaEX0002290	17.09	18.72	16.42	5.56	5.74	7.57	31.24	71.28	62.29	29
TACC1	chr8:38677040-38678153	1114	HsaEX0063366	91.32	92.68	96.21	86.36	92.95	86.99	37.5	69.71	88	52.63
VPS39	chr15:42484264-42484296	33	HsaEX0070604	9.55	14.52	9.98	0	1.7	0	2.2	94.59	25.71	3.82
CTNNBIP1	chr1:9954196-9954301	106	HsaEX0017860	27.27	13.73	25	10.53	27.71	9.52	17.99	33.33	18.92	2.03
C20orf96	chr20:270200-270317	118	HsaEX0010533	63.81	69.96	67.3	70.45	64	70.94	67.9	85.29	66.67	44.44
ARL16	chr17:79649521-79649705	185	HsaEX0005863	20.47	20.64	17.79	10.43	12.23	10.98	15.91	47.75	34.29	17.95
AL592284.1	chr1:144519813-144519867	55	HsaEX0003553	43.63	42.62	42.18	46.46	46.75	41.49	30.97	48.27	43.21	27.71
CEP68	chr2:65296533-65296935	403	HsaEX0014822	94.12	93.83	95	94.44	94.59	98.47	75	100	100	84.62
ZMYND11	chr10:267135-267296	162	HsaEX0072943	70.25	79.46	66.8	77.95	76.59	67.47	56.92	100	77.78	57.14
YIPF1	chr1:54354917-54355136	220	HsaEX0071980	50.64	50.36	51.74	41.9	48.75	46.03	27.04	57.61	62.83	39.43
C20orf30	chr20:5092146-5092251	106	HsaEX0010495	5.34	4.62	4.04	4.48	4.49	3.36	9.28	34.78	34.69	19.19
CELF1	chr11:47528410-47528449	40	HsaEX0014507	19.85	15.45	19.46	16.06	15.85	9.34	26.36	51.42	30.58	10.05
TMEM164	chrX:109246729-109247392	664	HsaEX0065554	89.39	74.99	80.41	81.78	90.62	79.97	68.07	96.28	95.2	69.44
VKORC1L1	chr7:65413658-65413767	110	HsaEX0070388	85.01	86.68	83.94	79.34	80.04	81.19	81.24	96.43	100	81.49
SLC37A2	chr11:124956100-124956156	57	HsaEX0059490	92.31	100	95.35	37.5	21.21	23.81	1.21	47.1	100	0
TMEM50B	chr21:34809190-34809299	110	HsaEX0065861	33.33	26.32	17.65	9.09	4.76	9.09	13.04	37.5	33.33	17.95
RHEBL1	chr12:49460751-49460818	68	HsaEX0053494	92	74.19	85.19	70.37	61.7	69.23	47.37	62.5	84.62	100
PDGFA	chr7:540068-540136	69	HsaEX0046320	44	20	50	26.32	9.09	0	10.64	72.97	27.27	9.33
AC004967.7	chr7:97599446-97599539	94	HsaEX0000852	24.66	40.56	43.48	20	21.13	23.58	2.5	85	NA	0
NFIX	chr19:13189427-13189549	123	HsaEX0042743	76.3	92.02	80.3	77.44	27.83	30	74.72	100	88.25	89.39
TCF7L2	chr10:114920378-114920450	73	HsaEX0064197	59.94	67.64	68.74	48.79	53.34	40.07	6.54	70.83	51.79	53.73
LRRC14	chr8:145744133-145744199	67	HsaEX0036498	59.03	41.74	64.56	12.78	16.29	12.09	12.89	34.94	55.46	3.15
RP5-995J12.2	chr20:42846007-42846322	316	HsaEX0055388	24.72	29.64	18.91	8.18	2.41	11.77	18.79	36.94	22.06	25.54
GBAP	chr1:155188179-155188270	92	HsaEX0027132	83.33	58.42	45.45	14.29	73.21	15.38	43.13	100	20	60
ADARB1	chr21:46538479-46538534	56	HsaEX0002629	86.69	75.05	78.57	80	50	57.14	21.28	46.67	50	0
INCENP	chr11:61908972-61908983	12	HsaEX0031646	53.09	34.45	42.5	25.88	31.66	19.21	48.13	84.92	28.72	15.98
DNMT3B	chr20:31394015-31394133	119	HsaEX0020496	89.74	93.85	94.03	58.62	46.67	28.57	20	100	62.16	23.08
TCF7L2	chr10:114724315-114724383	69	HsaEX0064191	56.36	44.19	48.84	35.14	44.62	20.99	51.72	33.33	73.33	56.52
CTBP2	chr10:126848888-126849089	202	HsaEX0017671	80.36	79.88	66.67	36.17	44.93	68.18	41.94	92.86	56.63	39.13
CD44	chr11:35218293-35218421	129	HsaEX0013863	6.19	7.9	6.19	1.7	1.62	1.37	0.19	20.43	0.56	0.16
MARK2	chr11:63673560-63673586	27	HsaEX0037916	10.57	24.8	16.59	3.58	7.54	6.51	20.63	41.86	26.58	13.73
CAMK2B	chr7:44273989-44274060	72	HsaEX0012211	NA	100	NA	NA	NA	NA	100	100	100	81.77
PON2	chr7:95036299-95036380	82	HsaEX0049178	98.45	98.65	98.96	99.13	99.02	98.11	96.23	100	94.67	42.86
SPAST	chr2:32323865-32323960	91	HsaEX0061208	80	88.7	89.81	84.37	84.36	84.98	75.19	100	96.36	86.52
MAP2	chr2:210588319-210588411	93	HsaEX0037463	73.8	72.73	63.52	58.74	65.1	71.03	0	100	48.1	73.93
EXOC7	chr17:74086410-74086562	153	NA	43.34	44.54	43.15	41	42.48	39.61	10.92	50.36	5.06	6.19
PISD	chr22:32019670-32019835	166	HsaEX0047732	14.41	23.68	20.99	28.03	26.53	20.82	30.13	53.44	26.01	37.11
C22orf23	chr22:38347467-38347529	63	HsaEX0010601	100	100	100	20	100	100	84.72	86.9	100	80.06
CSNK1E	chr22:38691393-38691453	61	HsaEX6026817	40.56	37.8	37.23	18.86	15.38	19.31	8.72	71.43	10.94	12
KIF1B	chr1:10386169-10386417	249	HsaEX0034477	13.82	10.36	8.57	15.58	10.1	11.34	32.3	100	19.06	15.26
ARHGEF10L	chr1:17961043-17961057	15	HsaEX0005584	97.58	97.08	96.17	93.06	90.18	90.59	58.33	100	81.4	0
COL16A1	chr1:32136203-32136247	45	HsaEX0016336	NA	100	100	NA	100	100	36.47	NA	71.48	50.32
PTBP2	chr1:97271975-97272008	34	HsaEX0050732	56.45	60.56	58.53	70.98	63.16	53.38	66.94	39.39	6.22	0
ADAM15	chr1:155033891-155033965	75	NA	14.32	12.25	13.05	2.73	2.86	3.97	7.44	30.66	29.58	12.8
UAP1	chr1:162562522-162562572	48	HsaEX0068590	94.17	90.45	93.92	87.69	80.14	78.33	9.29	83.79	96.23	94.24
DOCK9	chr13:99478126-99478194	66	HsaEX0020670	15.74	17.79	12.76	9.7	13.85	16.47	2.86	29.03	12.5	16.33
UBN1	chr16:4927386-4927475	90	HsaEX0068898	96.86	85.92	91.8	89.1	97.39	89.53	82.87	100	97.48	92.4
CLN3	chr16:28497899-28497971	73	HsaEX0015727	100	100	100	100	84.58	100	100	99.19	100	63.67
BCOR	chrX:39930890-39930943	54	HsaEX0007938	28.95	35	37.19	28.4	30.69	38.46	89.19	85.71	87.5	37.5
ATRX	chrX:76949313-76949426	114	HsaEX0007239	69.31	68.43	67.63	67.76	76.16	74.83	42.86	50	75.9	60.32
UPF3B	chrX:118974609-118974647	39	HsaEX0069453	23.25	17.63	18.45	10.77	6.19	5.21	6.94	67.29	26.71	7.22
TNC	chr9:117808689-117808961	273	HsaEX0066152	98.6	97.88	98.48	99.01	98.99	98.27	82.01	100	74.8	91.86
PPP1R12A	chr12:80199946-80200113	132	HsaEX0049557	87.6	86.09	87.7	84.75	88.69	90.27	63.64	90	90.24	100
PAPLN	chr14:73719869-73719934	66	HsaEX0045433	47.19	50.74	33.99	0	0	0	NA	0	NA	NA
PIGB	chr15:55632810-55633021	58	HsaEX0047391	86.89	92	97.5	89.83	89.33	97.14	100	100	100	42.86
TPD52L2	chr20:62507169-62507228	60	HsaEX0066664	66.96	68.54	64.44	63.36	63.75	61.27	72.42	92.39	81.9	74.3
FGFR1	chr8:38280543-38280693	151	HsaEX0025665	10.82	42.13	10.82	59.29	0	0	0.83	10.83	15.97	0.6
SLAIN2	chr4:48396593-48396670	78	HsaEX0058524	27.84	26.54	29.55	21.17	18.91	23.54	29.3	32.72	43.97	23.32
RAPGEF2	chr4:160265188-160265211	24	HsaEX0052258	37.04	47.66	47.72	42.37	39.51	56.14	33.99	56.96	31.05	56.28
PSAP	chr10:73583645-73583653	9	HsaEX0050522	66.61	65.81	67.02	68.92	69.8	70.47	8.79	23.95	6.79	5.3
PPP3CB	chr10:75199630-75199659	30	HsaEX0049746	95.19	96.66	93.53	89.61	100	100	40.94	61	33.66	39.17
PCGF5	chr10:93031395-93031454	60	HsaEX0045879	42.62	43.91	50.36	33.01	49.64	49.82	77.89	73.04	77.06	62.03
ZDHHC16	chr10:99213556-99213603	48	HsaEX0072469	90.06	84.76	79.16	70.62	73.05	65.81	54.18	79.43	46.48	37.56
FGFR2	chr10:123278196-123278343	148	HsaEX0025678	100	100	100	43	48.53	48.53	NA	NA	100	8.62
LSM14A	chr19:34699834-34699956	123	NA	100	94.29	100	96	97.62	100	NA	75	95.24	55.56
HISPPD1	chr5:102518935-102519108	174	HsaEX0030034	8.8	14.44	15.85	11.93	7.43	17.95	33.33	57.14	25	77.78
FAR1	chr11:13736523-13736679	157	HsaEX0024875	1.96	3.97	2.04	1.72	2.58	0.93	3.77	26.09	0	0
REPS1	chr6:139247538-139247618	78	HsaEX0053051	62.64	63.14	64.84	63.41	55.38	56.79	56.39	45.9	50	33.94
BCAS3	chr17:59465979-59466069	91	HsaEX0007843	46.51	37.33	41.56	44.3	44.83	41.82	45	71.43	40	35.71
FNBP1	chr9:132672446-132672456	15	HsaEX0026113	66.72	68.78	62.24	45.99	28.35	33.22	23.33	47.64	40	6.03
DNM2	chr19:10922429-10922440	12	HsaEX0020455	88.18	84.07	86.63	50.44	47.97	45.09	28.5	97.55	60.34	49.34
ESRP dependent intron retention events
Gene name	Event genomic coordinates	Length	Vast-tools ID	CL_H358_ESRP_Cont_a	CL_H358_ESRP_Cont_b	CL_H358_ESRP_Cont_c	CL_H358_ESRP_KD_a	CL_H358_ESRP_KD	CL_H358_ESRP_KD_c	CL_MB231_ESRP_Cont	CL_MB231_ESRP_OV	CL_PNT2_ESRP_Cont	CL_PNT2_ESRP_KD
AGXT2L2	chr5:177651566-177651642	77	HsaINT0005804	18.31	21.61	26.84	21.37	25.06	17.77	10.85	28.16	79.53	19.56
AMDHD2	chr16:2578720-2578994	275	HsaINT0007578	NA	0	22.86	27.78	11.11	NA	NA	NA	NA	NA
B9D1	chr17:19246775-19247102	328	HsaINT0016295	29.07	32.46	35.86	28.19	19.33	33.89	3.29	21.42	29.56	9.22
BICD2	chr9:95475744-95477534	1791	HsaINT0017678	47.44	48.03	39.59	39.18	50.84	33.68	20	69.23	31.25	11.11
C14orf138	chr14:50579438-50581002	1565	HsaINT0020549	16.52	14.15	10.41	37.94	24.53	23.66	0	0	100	100
C16orf59	chr16:2514231-2514522	292	HsaINT0021091	46.88	44.23	34.62	47.83	44	49.33	24.62	77.78	33.33	14.56
CCDC50	chr3:191087826-191097947	10122	HsaINT0029691	30	30.95	26.53	4	3.17	4.83	0.53	3.16	7.43	0
CEP72	chr5:640720-644413	3694	HsaINT0033905	59.33	45.91	54.48	36.03	37.5	36.54	10.26	31.25	31.03	80
CRB3	chr19:6466621-6466961	341	HsaINT0041249	49.63	56.73	53.15	66.67	73.33	64.64	100	100	67.74	77.49
DNAJB2	chr2:220149558-220150708	1151	HsaINT0050212	40.56	30.75	30.2	45.74	46.92	51.58	41.63	7.46	18.73	43.55
DUSP22	chr6:348842-350821	1980	HsaINT0052944	NA	63.06	23.71	10.14	30.85	NA	NA	NA	NA	NA
FAM113A	chr20:2816961-2818877	1917	HsaINT0059524	21.57	18.22	24.83	16.76	22.45	21.9	7.69	24	33.33	14.29
FAN1	chr15:31218143-31220755	2613	HsaINT0061727	25.09	47.36	42.89	62.69	54.22	52.99	12.37	0	61.96	55.4
FRYL	chr4:48517293-48523064	5772	HsaINT0066279	28.28	31.98	20.6	5.93	8.42	2.92	0	66.02	5.72	0
INPP5E	chr9:139326438-139326930	493	HsaINT0080999	55.73	54.16	46.75	33.96	39.68	37.73	32.92	31.13	22.74	37.92
JUP	chr17:39911685-39911981	297	HsaINT0083903	55.48	56.96	54.73	39.29	38.1	41.06	58.56	81.29	69.16	46.67
LMO7	chr13:76408524-76409368	845	HsaINT0092526	38.05	43.62	39.6	23.74	30	22.71	0	42.86	38.95	13.11
NCRNA00263	chr10:102141206-102147793	6588	HsaINT0111604	61.04	50.85	50.75	34.29	42.47	35.14	20	25	25	23.87
NIPBL	chr5:37064081-37064628	548	HsaINT0113675	41.07	35.15	38.11	37.64	43.94	33.4	23.7	55.3	56.55	33.35
OGT	chrX:70764486-70767756	3271	HsaINT0118116	76.5	76.75	81.62	74.54	71.88	77.51	1.82	20	44.44	19.35
PASK	chr2:242054829-242062146	7318	HsaINT0120650	19.05	17.21	23.38	4.11	3.03	0	0	7.9	2.64	5.41
PIGO	chr9:35091289-35092539	1251	HsaINT0124807	80.52	83.16	86.96	70.07	63.14	67.59	51.5	88.64	61.06	40.65
PLCD4	chr2:219498945-219499180	236	HsaINT0126788	94.17	91.57	93.42	76.12	77.45	79.6	100	100	77.99	60.31
PLEKHM1P	chr17:62818171-62818371	201	HsaINT0127492	38.65	43.79	49.65	54.78	50.53	48.63	72.84	52.08	60	89.47
PRKCA	chr17:64785098-64799990	14893	HsaINT0131912	22.2	20.3	21.56	4.31	5.45	6.21	0.55	4.83	15.67	0
RECQL4	chr8:145743020-145743084	65	HsaINT0139109	85.5	52.78	88.61	53.23	65.48	55.64	28.54	60.23	62.35	47.08
RETSAT	chr2:85571472-85571716	245	HsaINT0139473	28.34	15.96	21.13	6.76	4.52	8.88	0.39	3.54	23.08	2.7
RETSAT	chr2:85570922-85571121	200	HsaINT0139475	23.08	29.12	25.63	11.35	5.31	4.9	0.89	2.37	18.52	3.77
RTEL1	chr20:62311300-62312016	717	HsaINT0143753	44.19	38	35.8	14.29	25.25	30.69	0	2.56	0	7.14
RTEL1	chr20:62312073-62316875	4803	HsaINT0143754	52.48	43.69	40.66	26.56	34.64	23.66	0	2.51	6.04	5.34
RTEL1	chr20:62319959-62320407	449	HsaINT0143762	49.21	50	52.17	32.35	27.27	30.84	0.86	1.08	3.3	6.49
RTEL1	chr20:62320486-62320854	369	HsaINT0143763	40.88	27.83	35.4	18.01	20.19	18.94	0	1.96	7.8	9.65
RTEL1	chr20:62321219-62321439	221	HsaINT0143765	36.7	39.03	31.66	15.5	13.21	24.32	0.61	3.86	3.93	2.98
RTEL1	chr20:62321795-62322157	363	HsaINT0143767	25.97	24.46	34.18	13.45	6.79	11.33	0	0	0	0
RTEL1	chr20:62322301-62323094	794	HsaINT0143768	44.13	30.99	31.88	22.85	13.89	19.96	0	1.11	3.36	5.2
SLC25A37	chr8:23423850-23425834	1985	HsaINT0151840	94.26	92.09	92.24	93.1	95.13	94.99	78.48	60	65.52	92.86
SPTB	chr14:65216873-65220254	3382	HsaINT0158441	14.34	18.04	16.12	38.64	27.61	32.04	100	100	71.22	100
SPTB	chr14:65216415-65216698	284	HsaINT0158442	45.71	32.23	35.75	62.96	68.97	73.33	100	100	83.78	100
SPTB	chr14:65216192-65216371	180	HsaINT0158443	39.81	40.89	35.43	47.57	75.78	64.14	80.13	100	85.54	100
TPM1	chr15:63354845-63356262	1418	HsaINT0171325	25.53	41.47	25.11	46.48	75.75	51.25	0	1.61	19.12	39.51
TSC2	chr16:2127728-2129032	1305	HsaINT0173520	15.36	12.91	7.41	25.91	24.85	30.26	1.77	2.32	4.6	4.06
ZDHHC17	chr12:77236762-77239488	2727	HsaINT0185177	45	43.28	48.65	27.59	28.21	26.32	4	10	17.95	0
ZNF302	chr19:35168762-35169641	880	HsaINT0186819	57.45	57.89	48.15	39.68	40.59	35.9	14.29	28.57	60	30
ZXDC	chr3:126178581-126180377	1797	HsaINT0188949	30.3	35.66	37.5	56.52	45.45	56.44	34.78	13.33	62.5	21.05
ESRP dependent alternative donor events
Gene name	Event genomic coordinates	Length	Vast-tools ID	CL_H358_ESRP_Cont_a	CL_H358_ESRP_Cont_b	CL_H358_ESRP_Cont_c	CL_H358_ESRP_KD_a	CL_H358_ESRP_KD	CL_H358_ESRP_KD_c	CL_MB231_ESRP_Cont	CL_MB231_ESRP_OV	CL_PNT2_ESRP_Cont	CL_PNT2_ESRP_KD
ADAM15	chr1:155034380-155034593	142	HsaALTD0000146-2/2	5.88	9.20	4.08	46.88	43.18	32.00	35.42	0.45	10.00	16.39
ATP13A2	chr1:17331187-17331316	15	HsaALTD0000564-2/2	41.30	41.23	40.85	58.58	70.01	66.77	48.48	36.70	42.09	57.76
BAZ2B	chr2:160193973-160194283	105	HsaALTD0000667-2/2	41.72	53.45	51.82	81.71	72.60	72.64	100.00	0.00	68.95	96.97
CLEC16A	chr16:11096931-11097162	48	HsaALTD0001467-2/2	87.50	97.37	97.30	95.00	96.43	100.00	45.83	27.27	40.43	57.89
ENY2	chr8:-110346703	72	HsaALTD0002242-3/3	82.94	79.73	80.61	81.88	84.41	83.04	47.48	11.02	56.57	73.30
ERC1	chr12:-1100653	165	HsaALTD0002279-2/2	45.45	64.29	53.85	85.71	83.37	81.25	60.48	60.00	6.25	38.46
ESRP1	chr8:95686536-95686734	12	HsaALTD0002300-2/2	51.02	51.63	49.28	75.68	79.37	69.16	NA	100.00	93.70	85.00
FMNL2	chr2:153501948-153502041	47	HsaALTD0002612-2/2	47.89	36.19	41.80	70.61	80.78	73.98	67.31	0.00	44.26	97.34
GON4L	chr1:155826938-155826972	12	HsaALTD0002833-2/2	49.67	62.42	53.61	87.97	75.75	62.09	100.00	80.45	63.16	86.06
GTF3C1	chr16:27475641-27476157	75	HsaALTD0002930-2/2	81.55	84.73	77.39	81.50	88.26	86.61	41.81	18.37	13.16	43.87
IFI35	chr17:41165284-41165396	6	HsaALTD0003183-2/2	63.64	72.41	59.32	82.94	84.99	82.68	54.97	74.83	0.00	0.00
ISG20L2	chr1:156698146-	61	HsaALTD0003317-2/2	34.85	24.87	22.79	34.03	24.76	21.16	0.00	20.96	22.22	4.81
KIAA0427	chr18:46284290-46284782	6	HsaALTD0003438-2/2	45.20	46.46	41.42	34.65	28.97	36.35	55.30	28.46	19.07	43.10
LDB1	chr10:103868786-103868934	6	HsaALTD0003570-2/2	65.35	53.33	58.82	51.87	57.32	69.99	51.34	66.38	80.34	63.35
MADD	chr11:47291244-47291457	156	HsaALTD0003709-2/2	0.00	50.00	54.91	100.00	55.34	49.76	59.94	43.75	50.15	29.82
MCM3AP	chr21:47705613-47705811	104	HsaALTD0003821-2/2	58.82	52.70	63.10	58.70	56.86	71.70	87.18	65.62	48.28	75.00
MED12	chrX:70357037-70357242	9	HsaALTD0003855-2/2	55.95	60.85	57.43	62.48	54.28	55.38	51.91	75.39	67.55	51.91
METTL8	chr2:172188275-172188377	39	HsaALTD0003886-2/2	8.93	15.76	12.61	27.19	28.32	34.72	0.00	0.00	0.00	7.75
MYCBP2	chr13:77650886-77650984	9	HsaALTD0004105-2/2	65.45	50.67	56.10	40.00	42.86	36.17	55.56	50.00	47.06	0.00
NUF2	chr1:-163292002	146	HsaALTD0004439-2/2	67.90	70.38	66.24	71.26	69.40	75.34	80.00	57.69	46.43	61.90
PACRGL	chr4:20702294-20702410	81	HsaALTD0004544-3/3	83.00	91.14	86.49	73.50	88.24	86.41	80.31	100.00	95.65	72.07
PER3	chr1:7870498-7870648	21	HsaALTD0004669-2/2	33.33	46.94	35.29	58.18	54.32	53.01	0.00	33.33	33.33	50.00
PLEKHG3	chr14:65204774-65204942	87	HsaALTD0004839-2/2	48.48	44.44	24.44	93.17	83.81	76.71	42.95	13.56	0.00	48.48
PTMA	chr2:232576672-232576693	6	HsaALTD0005154-2/2	45.53	55.19	82.87	100.00	85.10	48.49	74.27	51.36	57.38	100.00
PUM2	chr2:20457998-20458132	6	HsaALTD0005182-2/2	16.11	10.18	17.50	9.55	14.67	18.57	51.16	29.79	20.45	42.31
PVR	chr19:45162010-45162168	135	HsaALTD0005188-2/2	80.77	92.16	85.09	84.32	72.27	80.24	91.61	51.55	52.83	75.49
RHBDD1	chr2:227702264-227702554	68	HsaALTD0005390-2/2	34.62	41.67	44.44	68.42	50.00	57.69	0.00	66.67	33.33	33.33
RNF41	chr12:56615544-	143	HsaALTD0005463-2/2	85.26	85.16	88.59	75.00	81.20	84.00	75.00	50.00	70.59	86.67
RPL29	chr3:52029756-52029830	39	HsaALTD0005529-4/5	81.25	68.95	63.48	51.51	43.57	67.10	54.04	70.03	100.00	75.00
RPL32	chr3:12882269-12882381	47	HsaALTD0005536-4/5	79.66	82.03	75.00	79.63	80.77	79.52	35.39	51.03	61.54	46.05
SHF	chr15:45464345-45464516	2	HsaALTD0005890-2/2	50.00	24.00	66.67	83.33	72.73	77.78	NA	NA	44.44	70.59
SMARCB1	chr22:24133943-24134081	27	HsaALTD0006072-2/2	54.92	54.00	56.44	73.00	72.05	73.57	61.58	21.19	32.20	39.04
STYXL1	chr7:75676980-	150	HsaALTD0006298-2/2	36.69	33.66	34.94	42.29	59.06	49.94	9.98	10.39	8.09	15.42
ZNF638	chr2:71558912-71559005	10	HsaALTD0007484-2/2	27.38	30.61	29.90	31.39	32.08	42.08	37.04	56.81	42.37	27.24
ESRP dependent alternative acceptor events
Gene name	Event genomic coordinates	Length	Vast-tools ID	CL_H358_ESRP_Cont_a	CL_H358_ESRP_Cont_b	CL_H358_ESRP_Cont_c	CL_H358_ESRP_KD_a	CL_H358_ESRP_KD	CL_H358_ESRP_KD_c	CL_MB231_ESRP_Cont	CL_MB231_ESRP_OV	CL_PNT2_ESRP_Cont	CL_PNT2_ESRP_KD
AC024575.2	chr19:11470208-11470396	75	HsaALTA0000098-2/2	66.67	72.00	72.97	75.00	76.92	90.00	59.48	13.71	48.57	77.27
BAT2L	chr9:134305477-134305577	4	HsaALTA0000897-2/2	84.15	86.21	87.77	81.52	86.58	89.01	93.33	58.82	73.68	94.44
C11orf49	chr11:47182997-47183796	18	HsaALTA0001045-2/2	15.38	19.40	8.06	11.11	14.29	9.76	49.21	33.33	15.38	40.00
C8orf58	chr8:22460050-22460099	24	HsaALTA0001371-2/2	67.79	50.79	42.15	53.12	50.89	46.90	57.36	31.80	53.12	73.35
CCL20	chr2:228680170-228680284	3	HsaALTA0001603-2/2	58.82	48.00	50.00	66.67	65.38	78.57	NA	NA	NA	NA
CHD3	chr17:7797433-7797583	12	HsaALTA0001846-2/2	60.12	55.12	47.27	54.38	56.96	63.53	70.42	86.07	66.75	40.70
CRKRS	chr17:37627132-37628016	3	HsaALTA0002164-2/2	85.19	74.64	80.74	76.00	82.95	78.10	57.14	75.00	90.91	57.89
ECHDC2	chr1:53377395-53377693	231	HsaALTA0002732-2/2	50.75	52.06	31.35	53.04	44.31	25.49	38.74	62.64	20.36	0.00
EEF1D	chr8:144672815-144672908	3	HsaALTA0002758-2/2	80.00	90.00	83.33	72.73	56.25	56.25	85.71	82.43	100.00	87.50
ENC1	chr5:73933390-73933526	83	HsaALTA0002903-2/2	35.29	41.67	60.00	65.52	78.85	40.00	50.00	0.00	100.00	33.33
ENTPD4	chr8:23291928-23292194	203	HsaALTA0002920-2/2	28.57	36.55	22.12	43.10	37.65	33.33	60.00	21.43	31.25	68.18
FASTKD3	chr5:7868066-7868220	75	HsaALTA0003247-2/3	46.15	25.00	45.45	61.54	55.56	56.25	25.00	0.00	100.00	50.00
FNBP1	chr9:132686123-132686275	57	HsaALTA0003430-2/3	70.59	69.01	72.57	55.43	58.42	53.00	35.85	47.73	48.15	42.65
GRK6	chr5:176868736-	2	HsaALTA0003808-2/2	57.14	25.00	12.50	14.71	50.51	25.64	69.77	9.80	37.74	53.40
HDAC4	chr2:240048329-240048390	15	HsaALTA0003921-2/2	37.50	30.00	37.50	10.00	23.53	23.08	40.00	33.33	50.00	71.43
KRBA1	chr7:149416624-149416763	13	HsaALTA0004639-2/2	40.00	33.33	20.00	50.00	55.56	25.00	25.00	18.75	30.00	57.14
LMO7	chr13:76409288-76409475	81	HsaALTA0004794-2/2	60.00	62.41	53.26	30.00	35.58	34.64	25.00	84.21	86.32	52.25
MAP9	chr4:156289738-156289964	3	HsaALTA0004983-2/2	30.21	28.05	36.96	46.38	47.38	51.26	0.00	100.00	48.48	NA
MUTYH	chr1:45799125-45799169	2	HsaALTA0005446-2/6	22.24	8.94	14.28	15.89	13.79	16.91	42.93	10.00	15.17	34.04
MUTYH	chr1:45799125-45799233	66	HsaALTA0005446-3/6	41.31	57.21	48.19	54.02	39.63	43.97	39.63	90.00	45.50	29.01
NCOA1	chr2:24991090-	3	HsaALTA0005605-2/2	96.22	94.01	84.36	68.03	68.88	77.95	100.00	92.95	85.71	81.34
NDUFS6	chr5:1811023-1811176	89	HsaALTA0005662-3/4	0.00	0.00	0.00	37.50	18.18	0.00	28.57	5.45	100.00	0.00
OGG1	chr3:9798728-9798875	17	HsaALTA0005947-2/2	50.00	14.29	21.74	0.00	6.67	0.00	6.90	30.95	40.00	28.00
PLEKHA6	chr1:204230466-204230636	60	HsaALTA0006393-2/2	92.31	82.35	73.68	58.33	58.82	53.33	26.67	95.45	94.20	71.43
POLR2H	chr3:184080661-184081037	353	HsaALTA0006527-3/3	46.58	40.39	28.25	66.67	38.39	59.65	59.53	41.06	39.31	32.69
PON2	chr7:95041042-95041091	36	HsaALTA0006547-2/2	81.89	78.99	79.63	68.23	72.60	87.53	79.17	100.00	90.91	70.59
POT1	chr7:124568975-124569053	3	HsaALTA0006557-2/2	49.39	39.34	66.08	73.23	77.27	77.27	49.28	49.28	49.28	100.00
PUM1	chr1:31452909-31453013	3	HsaALTA0006868-2/3	41.33	41.67	36.42	33.82	33.74	43.62	16.98	46.68	47.09	31.29
RASAL2	chr1:178425835-178426034	21	HsaALTA0007008-2/2	66.25	68.00	56.61	45.12	41.61	42.42	87.50	80.00	44.44	74.58
RPS24	chr10:79799959-79799982	3	HsaALTA0007381-2/2	37.48	37.36	37.72	13.79	15.14	16.30	0.87	1.41	3.43	1.20
SAMD4B	chr19:39845695-39845790	3	HsaALTA0007474-2/2	37.50	65.38	50.00	66.67	57.14	33.33	66.67	34.78	71.43	90.00
SF3B3	chr16:70558767-70558920	3	HsaALTA0007695-2/2	93.40	73.88	76.74	68.31	50.70	57.39	65.35	58.58	100.00	0.00
TMEM171	chr5:72427365-	3	HsaALTA0008761-2/2	80.00	22.22	55.56	66.67	90.00	60.00	62.50	42.59	0.00	NA
TMUB2	chr17:42266303-42266667	87	HsaALTA0008833-2/2	77.82	73.68	76.65	63.04	68.83	74.39	36.50	12.24	47.83	65.38
TSPAN5	chr4:99399868-99399961	64	HsaALTA0009078-2/2	96.77	94.29	95.20	90.59	92.16	96.39	83.82	43.86	51.43	78.57
TXNRD2	chr22:19882656-19882843	120	HsaALTA0009178-2/2	0.00	4.76	18.75	62.50	37.50	33.33	45.45	20.00	0.00	0.00
ZNF395	chr8:28218500-28218699	40	HsaALTA0009813-2/2	41.20	31.23	39.87	45.15	47.58	39.44	37.26	15.33	20.94	39.26
ZNF473	chr19:50534149-50534348	122	HsaALTA0009832-2/2	56.52	54.29	43.33	73.08	69.70	69.57	87.50	60.00	44.44	30.00
ZNF584	chr19:58921308-58921458	65	HsaALTA0009860-3/3	33.33	25.00	25.00	7.69	10.34	8.33	0.00	7.69	42.86	45.45

## Sheet: Mmu Esrp-dependent
Supplementary File 1. ESRP-dependent alternative splicing events in mouse
ESRP dependent cassette exons
Gene name	Event genomic coordinates	Length	Vast-tools ID	E18_Epidermis_Cont_a	E18_Epidermis_Cont_b	Epidermis_Esrp12_KO_a	Epidermis_Esrp12_KO_b
Gtpbp3	chr8:74014794-74014866	73	MmuEX0022168	60	56.1	81.82	77.22
Ehmt2	chr17:35040268-35040423	156	MmuEX0016482	60.25	48.98	100	92.02
Nbr1	chr11:101433776-101433886	111	MmuEX0031025	36.92	34.21	45.24	63.72
Anxa6	chr11:54800553-54800570	18	MmuEX0005343	43.78	58.19	68.63	66.39
Unk	chr11:115919557-115919738	98	MmuEX0050671	64.71	73.63	90	90.91
Scrib	chr15:75892169-75892231	63	MmuEX0041309	15.89	12.76	95	90.75
Cldnd1	chr16:58729286-58729336	44	MmuEX0011622	19.08	12.74	34.74	29.59
Gyk	chrX:82951577-82951663	87	MmuEX0022248	28.3	32.82	64.04	57.26
Pdss1	chr2:22785264-22785377	114	MmuEX0034335	65.52	56.1	71.43	81.54
Arfgap1	chr2:180706279-180706388	110	MmuEX0005703	62.67	52.73	100	100
Pip5k1a	chr3:94868253-94868396	144	MmuEX0035239	65.02	72.85	90.48	88.83
Ptbp2	chr3:119427530-119427563	34	MmuEX0037640	3.9	5.44	22.75	18.33
Lrch4	chr5:138079883-138079966	84	MmuEX0026800	75.34	74.71	100	91.3
Csda	chr6:131325992-131326198	207	MmuEX0012848	12.87	12.77	26.52	32.09
Arhgap17	chr7:130437986-130438219	234	MmuEX0005800	13.16	9.65	64.44	74.29
Timm17b	chrX:7478087-7478186	100	MmuEX0047344	47.06	43.57	99.32	99.16
Atrx	chrX:103079646-103079759	114	MmuEX0007049	41.46	60	70.73	67.57
Flna	chrX:71478306-71478329	24	MmuEX0019330	43.9	40.86	71.56	61.69
Usp4	chr9:108268161-108268301	141	MmuEX0051012	18.31	24.91	95.29	84.91
Golim4	chr3:75706323-75706406	84	MmuEX0021458	47.33	44.93	87.17	74.23
Gmip	chr8:72341132-72341328	197	MmuEX0021282	81.25	85.29	100	100
Unc93b1	chr19:3944023-3944296	274	MmuEX0050664	88.89	55.1	100	100
Tm7sf3	chr6:146558338-146558490	153	MmuEX0047544	65.22	81.36	100	100
Col16a1	chr4:129750313-129750360	48	MmuEX0012167	26.54	11.82	80.63	67.24
Arhgef11	chr3:87538346-87538474	129	MmuEX0005964	6.56	2.3	71.43	68.46
Fbrsl1	chr5:110805421-110805489	69	MmuEX0018760	58.19	67.41	82.56	82.14
Syne2	chr12:77201015-77201083	69	MmuEX0045967	27.91	26.78	45	51.47
Gm14322	chr2:177502444-177502480	37	MmuEX0020863	9.34	7.25	48.95	26.82
Serpina3i	chr12:105502512-105502645	134	MmuEX0041776	25.23	20.37	45.1	37.15
Comt	chr16:18411783-18412050	268	MmuEX0012395	81.5	79.31	98.23	97.83
Lsr	chr7:31747117-31747263	24	MmuEX0027227	46.24	41.79	83.94	86.52
Tor2a	chr2:32615047-32615222	173	MmuEX0048536	74.53	70.81	100	96.02
Myo1b	chr1:51823666-51823752	87	MmuEX0030482	15.12	7.3	75	81.4
Ppp1r12a	chr10:107689813-107689980	168	MmuEX0036680	28.57	34.6	48.48	50.41
Ogdh	chr11:6216981-6217083	103	MmuEX0033030	40.18	47.44	59.32	60.92
Eif5	chr12:112780891-112781052	62	MmuEX0016649	28.42	37.18	43.2	60.78
Slmap	chr14:27235689-27235778	90	MmuEX0043713	55.97	53.68	86.3	84.19
Bmp1	chr14:70886361-70886737	377	MmuEX0008056	15.87	20.93	52.21	47.4
Uchl3	chr14:102067746-102067793	48	MmuEX0050432	48.46	51.62	79.66	77.78
Anks3	chr16:4958061-4958259	199	MmuEX0005207	76.27	71.43	91.67	87.95
Atp13a3	chr16:30321892-30321981	90	MmuEX0006791	25.58	22.89	62.16	31.36
Slc4a9	chr18:36691332-36691465	134	MmuEX0043440	32.26	36.99	61.7	45.83
Gpr137	chr19:7014019-7014244	226	MmuEX0021666	1.69	2.04	26.83	31.98
Zdhhc16	chr19:42012513-42012707	90	MmuEX0052892	85.54	79.81	100	100
Zdhhc16	chr19:42014090-42014223	46	MmuEX0052894	83.67	77.01	100	98.02
Flnb	chr14:8767078-8767215	138	MmuEX0019341	44.44	41.55	100	100
Tmem80	chr7:148519910-148520002	93	MmuEX0048085	31.71	46.15	83.33	80
Fahd2a	chr2:127267610-127267860	251	MmuEX0017789	60.44	42.04	72.97	68.81
Mbnl1	chr3:60426068-60426162	95	MmuEX0028100	60.4	56.96	78.51	83.99
Tsc22d2	chr3:58232150-58232221	72	MmuEX0049271	23.81	19.74	41.38	38.35
2810405K02Rik	chr4:154271458-154271533	76	MmuEX0001236	72.89	70.19	100	99.62
Cwh43	chr5:73809183-73809440	258	MmuEX0013243	90.91	79.05	100	100
Mfsd7a	chr5:108874470-108874683	214	MmuEX0028833	75	69.91	83.33	100
Arhgap17	chr7:130428934-130428981	48	MmuEX0005803	10.53	20.32	42.86	28.57
Cask	chrX:13129499-13129567	69	MmuEX0009246	56.25	48.56	65.96	72.47
Setd6	chr8:98240253-98240394	142	MmuEX0041850	70.83	78.72	100	100
Pkm2	chr9:59522836-59523002	167	MmuEX0035418	17.08	10.99	29.56	28.72
Tpm1	chr9:66879758-66879833	76	MmuEX0048598	9.52	3.89	28.25	29.08
Dnm2	chr9:21284851-21284989	139	MmuEX0015305	9.65	10.19	25	27.16
Rbfox2	chr15:76924881-76924920	40	MmuEX0039029	67.96	77.41	100	100
Tmem87a	chr2:120199647-120199715	69	MmuEX0048106	23.23	27.27	55.56	75.86
Sec31a	chr5:100818087-100818125	39	MmuEX0041516	51.11	44.03	94.07	81.5
Sec31a	chr5:100817553-100817630	78	MmuEX0041517	37.58	25.52	90.19	77.18
Lsm14b	chr2:179766499-179766576	78	MmuEX0027205	15.86	12.43	100	91.26
Ubn1	chr16:5081987-5082076	90	MmuEX0050277	57.82	64.26	90.91	78.76
Akap9	chr5:4004803-4004943	141	MmuEX0004533	24.32	8.67	40.54	65.71
Git2	chr5:115187357-115187446	90	MmuEX0020456	56.92	52.11	85.37	64.6
Stab1	chr14:31952693-31952839	147	MmuEX0045194	80.65	76.19	100	100
9230110C19Rik	chr9:8023900-8023966	67	MmuEX0002339	55.56	60.61	90	76.67
Fgfr3	chr5:34074766-34074910	145	MmuEX0019170	7.94	2.41	90.24	93.75
Mdm4	chr1:134901231-134901298	68	MmuEX0028339	35	29.5	50	49.02
Abi1	chr2:22808955-22809131	174	MmuEX0003243	62.39	57.19	87.4	89.7
Abi1	chr2:22805704-22805790	87	MmuEX0003244	52.94	43.39	64.96	70.07
Tnfaip8	chr18:50212951-50213273	323	MmuEX0048248	17.09	21.21	40.28	32.41
Gm14418	chr2:177174527-177174563	37	MmuEX0020869	18.18	19.86	50	31.59
Tmem179b	chr19:8847995-8848182	118	MmuEX0047830	22.17	18.91	45.74	61.21
Tmem179b	chr19:8847780-8847914	135	MmuEX0047831	36.92	33.47	57.94	68.59
Miat	chr5:112657075-112657198	124	MmuEX0028947	78.72	80	100	100
Arvcf	chr16:18405195-18405314	120	MmuEX0006306	60.25	48.69	72.22	71.01
Bnip2	chr9:69852113-69852148	36	MmuEX0008099	19.01	13.46	38.88	29.86
Myo1b	chr1:51825494-51825580	87	MmuEX0030478	1	0.57	23.48	16.88
Acsl1	chr8:47606622-47606699	78	MmuEX0003571	17.06	14.58	98.09	97.17
Rcbtb2	chr14:73551340-73551422	83	MmuEX0039270	75.3	84.57	100	93.21
Uchl3	chr14:102084788-102084979	192	MmuEX0050430	62.5	63.98	79.1	80.16
Mfsd7a	chr5:108873691-108873828	138	MmuEX0028830	86.89	81.72	100	100
Far1	chr7:120697156-120697327	172	MmuEX0018618	83.78	77.53	100	95.18
Fgfr2	chr7:137385892-137386158	267	MmuEX0019154	27.04	32.51	44.44	47.47
Fgfr2	chr7:137341933-137342077	145	MmuEX0019159	1.33	0.29	97.83	100
Ilf3	chr9:21204896-21204956	61	MmuEX0024058	20.45	25.45	40.76	39.07
Ctnnd1	chr2:84464427-84464715	289	MmuEX0013073	26.83	24.15	76.47	78.95
Ankrd27	chr7:36407324-36407368	45	MmuEX0005073	72.09	74.38	92.41	90.58
Zfp219	chr14:52629645-52629733	89	MmuEX0053096	57.71	47.04	67.21	69.42
Eef1d	chr15:75731121-75731192	72	MmuEX0016265	57.86	57.93	73.72	75.33
Pvrl2	chr7:20310034-20310218	185	MmuEX0038065	61.45	51.96	76.21	70.49
Prdm11	chr2:92829389-92829810	422	MmuEX0036943	57.58	50.87	94.62	81.71
AC170752.1	chr10:127930595-127930622	28	MmuEX0002696	41.58	47	61.93	77.53
Dctn2	chr10:126707540-126707548	3	MmuEX0013953	1.74	2.11	21.41	16.19
Vps29	chr5:122806803-122806814	12	MmuEX0051510	8.92	6.97	60.34	51.88
Osbpl3	chr6:50296010-50296102	93	MmuEX0033224	42.86	36.17	71.43	57.14
Tead1	chr7:119985554-119985616	63	MmuEX0046859	38.46	17.65	100	100
Ep400	chr5:111169201-111169308	108	MmuEX0016972	80	61.9	100	100
2310035C23Rik	chr1:107637012-107637094	83	MmuEX0000912	47.07	43.54	88.42	85.01
Myof	chr19:38044397-38044435	39	MmuEX0030610	14.09	24.89	100	42.17
Fgfr1	chr8:26674812-26674956	145	NA	55.94	28	100	100
Myo9b	chr8:73862806-73862919	114	MmuEX0030599	66.67	32.73	100	94.45
Syne1	chr10:5301207-5301275	69	MmuEX0045949	14.83	22.93	42.86	82.13
Mbnl1	chr3:60425345-60425380	36	MmuEX0028099	29.46	25.04	60.14	45.26
Gria2	chr3:80494326-80494440	115	MmuEX0021840	33.33	60	100	75
Nfya	chr17:48538310-48538390	81	MmuEX0031657	36.02	37.21	57.33	51.95
Meis1	chr11:18783991-18784085	95	MmuEX0028623	60	47.62	80	78.95
Dock7	chr4:98660338-98660427	90	MmuEX0015458	7.32	4.76	50	29.63
Tbc1d13	chr2:29992193-29992233	41	MmuEX0046401	40.1	21.86	78.28	80.94
Baz2b	chr2:59771469-59771495	27	MmuEX0007715	24.71	14.29	34.43	55.06
Epb4.1l1	chr2:156350617-156351024	408	MmuEX0016988	12.5	13.68	30	38.24
Arfgap2	chr2:91109227-91109268	42	MmuEX0005709	85.71	57.75	40	28.57
Tln1	chr4:43561547-43561597	51	MmuEX0047486	50.7	26.45	0	0
Ssbp2	chr13:91781907-91781996	90	MmuEX0045020	80.57	80.31	62.94	65.94
Lnp	chr2:74366149-74366231	83	MmuEX0026643	40.62	25.84	11.11	19.19
Ncor1	chr11:62216938-62216964	27	MmuEX0031190	65.81	69.42	42.17	60.18
Ndel1	chr11:68639672-68639706	35	MmuEX0031226	23.52	24.42	6.34	8.38
Atp6v1c2	chr12:17295802-17295939	138	MmuEX0006908	98.99	99.58	2.77	2.96
Atp6v1c2	chr12:17314277-17314306	30	MmuEX0006909	99.64	99.87	53.91	45.77
Grhl1	chr12:25267750-25267826	77	MmuEX0021828	100	100	10	14.58
Acly	chr11:100364474-100364503	30	MmuEX0003484	82.95	80.93	44.77	41.8
Csnk1e	chr15:79254582-79254685	104	MmuEX0012922	59.06	50	42.62	18.21
Pcgf5	chr19:36525054-36525113	60	MmuEX0033964	57.89	38.98	23.81	26.53
Slk	chr19:47702138-47702230	93	MmuEX0043706	91.46	92.62	0.65	0
Baiap2	chr11:119864352-119864399	44	MmuEX0007650	74.13	80.71	15.12	12.04
Dock9	chr14:121976569-121976646	78	MmuEX0015481	91.23	86.85	13.33	3.77
Fn1	chr1:71650234-71650503	270	MmuEX0019422	51.85	58.88	23.81	35.56
Ralgps2	chr1:158751518-158751595	78	MmuEX0038676	73.68	64.26	3.09	8.51
Stx16	chr2:173917903-173918068	155	MmuEX0045569	78.88	83.76	60.29	63.73
Postn	chr3:54184334-54184414	81	MmuEX0036393	33.93	38.7	17.81	11.38
Lef1	chr3:130893941-130894024	84	MmuEX0026275	93.12	95.38	77.16	66.9
Trp53inp1	chr4:11095044-11095081	38	MmuEX0049097	50.86	32.68	12.38	24.1
Map3k7	chr4:32081849-32081929	81	MmuEX0027748	70.25	66.26	33.96	33.52
Macf1	chr4:123031722-123031823	102	MmuEX0027470	38.29	42.8	8.75	6.8
Macf1	chr4:123041300-123041317	18	MmuEX0027471	86.3	87.21	5.47	4.74
Mfge8	chr7:86288164-86288274	111	MmuEX0028788	44.19	43.28	13.33	12.66
Syt8	chr7:149625565-149625670	106	MmuEX0046046	91.03	85.56	62.14	51.35
Il15	chr8:84861465-84861509	45	MmuEX0023917	97.24	97.88	73.97	84.45
Aplp2	chr9:30975146-30975313	168	MmuEX0005570	71.91	69.12	49.25	60.08
Slc37a2	chr9:37040638-37040694	57	MmuEX0043196	89.57	92.48	3.66	1.42
2310046O06Rik	chr9:57387053-57387101	49	MmuEX0000949	65	65.79	49.15	35.35
Slc10a3	chrX:71617953-71618021	69	MmuEX0042538	53.89	41.21	35.5	23.89
Ptprf	chr4:117900424-117900450	27	MmuEX0037910	66.28	74.22	0	0.53
Myo6	chr9:80151080-80151106	27	MmuEX0030562	93.77	89.65	3.52	5.4
Upf3b	chrX:34639061-34639099	39	MmuEX0050703	31.65	46.99	20.59	22.01
Inf2	chr12:113850759-113850815	57	MmuEX0024140	100	100	68.75	71.43
Myst2	chr11:95137757-95137863	107	MmuEX0030640	79.01	72.49	56.57	63.92
Thap3	chr4:151357744-151357845	102	MmuEX0047164	94.67	76.89	63.61	54.94
Ppip5k2	chr1:99617683-99617856	174	MmuEX0036612	44	53.81	4.17	7.59
Col16a1	chr4:129758679-129758723	45	MmuEX0012168	90.24	96.88	73.68	73.21
Il1f9	chr2:24044142-24044281	140	MmuEX0023962	85.3	88.16	59.79	52.01
Zscan29	chr2:120994935-120995139	205	MmuEX0054060	86.67	69.44	54.55	63.89
Yap1	chr9:7950492-7950539	48	MmuEX0052491	68.17	76.02	58.88	37.07
Clca1	chr3:144411365-144411465	101	MmuEX0011548	72.15	89.65	53.39	65.19
Acbd4	chr11:102964549-102964683	135	MmuEX0003416	63.54	57.47	37.22	42.43
Spna2	chr2:29856620-29856679	60	MmuEX0044725	66.18	66.21	48	53.69
Nkpd1	chr7:20105151-20105600	450	MmuEX0031806	81.36	81.62	62.86	60.71
Slc22a21	chr11:53765209-53765344	136	MmuEX0042766	47.83	67.35	34.88	39.29
Pex11c	chr8:3465783-3465971	189	MmuEX0034495	100	91.94	74.19	77.78
Comt	chr16:18424397-18424453	57	MmuEX0012394	91.67	90.36	68.83	68.85
Myo18a	chr11:77668180-77668224	45	MmuEX0030455	28.84	31.98	14.29	14.91
Cd44	chr2:102688814-102688939	126	MmuEX0010212	40	37.25	2.33	0
Cd44	chr2:102671487-102671693	207	MmuEX0010213	97.83	97.99	2.22	6.67
Cd44	chr2:102686560-102686676	117	MmuEX0010214	63.49	48.89	0	0
Cd44	chr2:102685442-102685567	126	MmuEX0010215	68.35	53.56	0	0
Cd44	chr2:102682993-102683106	114	MmuEX0010216	91.3	84.76	0	0
Cd44	chr2:102682418-102682534	117	MmuEX0010217	86.36	80.31	0	0
Cd44	chr2:102679515-102679634	120	MmuEX0010218	92	88.02	0	0
Cd44	chr2:102677970-102678095	126	MmuEX0010219	94.92	92.09	4.55	1.69
Cd44	chr2:102674391-102674492	102	MmuEX0010220	94.71	95.29	4.35	2.11
Cd44	chr2:102672640-102672729	90	MmuEX0010221	97.09	97.46	4.35	0.85
Reps1	chr10:17827474-17827554	78	MmuEX0039425	85.53	79.59	69.7	59.78
Tnip1	chr11:54754213-54754384	172	MmuEX0048304	64.29	56.14	41.18	38.67
Ctage5	chr12:60245686-60245757	72	MmuEX0013002	86.59	79.7	61.78	67.14
Kif13a	chr13:46856032-46856136	105	MmuEX0025415	73.13	72.52	57.89	44.95
Erbb2ip	chr13:104620268-104620411	144	MmuEX0017200	52.78	57.95	42.86	36.84
Ppap2a	chr13:113625067-113625221	155	MmuEX0036447	68.91	62.5	47.83	36
Zcrb1	chr15:93224138-93224195	58	MmuEX0052848	57.42	39.56	26.8	27.71
Zcrb1	chr15:93221885-93221996	112	MmuEX0052849	43.1	43.42	14.09	32.84
Dlg1	chr16:31771843-31771941	99	MmuEX0014794	86.67	70.13	50	60
Dnm1l	chr16:16318538-16318570	33	MmuEX0015293	62.45	54.78	36.84	31.97
Iqcb1	chr16:36851271-36851380	110	MmuEX0024414	92.86	84.13	72.41	60.66
Vegfa	chr17:46157940-46158071	132	MmuEX0051321	50.55	61.09	33.93	42.79
Itfg3	chr17:26362857-26362968	96	MmuEX0024569	46.46	46.49	34.94	26.18
Mark2	chr19:7354476-7354502	27	MmuEX0027951	65.31	65.69	25.18	20.75
Zdhhc16	chr19:42014347-42014394	48	MmuEX0052895	46.88	50.34	15.07	13.94
Parp6	chr9:59488831-59488903	73	MmuEX0033740	75	64.96	53.09	55.56
Srgap2	chr1:133188173-133188267	95	MmuEX0044909	59.65	61.42	10.53	9.24
Uap1	chr1:172078127-172078177	48	MmuEX0050061	83.33	70.59	17.29	26.92
Gsn	chr2:35138171-35138241	71	MmuEX0022012	12.9	26.95	3.45	5.96
Sec16a	chr2:26269199-26269258	60	MmuEX0041450	55.86	69.81	32.5	12.85
Adam15	chr3:89144785-89144859	75	MmuEX0003717	67.61	64.16	47.18	40.61
Meaf6	chr4:124785567-124785600	34	MmuEX0028434	75.8	74.23	53.25	59.32
Epb4.1	chr4:131492930-131493379	450	MmuEX0016976	93.24	95.25	11.58	9.02
Epb4.1	chr4:131518839-131518901	63	MmuEX0016979	71.19	67.81	16.67	28.74
Uso1	chr5:92612508-92612528	21	MmuEX0050799	83.04	88.07	0	0
Tmcc1	chr6:116057330-116057534	205	MmuEX0047596	68.32	50	33.33	31.34
Rab6	chr7:107778352-107778457	106	MmuEX0038387	92.11	95.09	70.73	80.13
Calml4	chr9:62719073-62719261	189	MmuEX0008931	100	100	80.57	86.62
Kif23	chr9:61781036-61781077	42	MmuEX0025550	58.49	47.17	20	27.87
Tpm1	chr9:66880273-66880348	76	MmuEX0048597	92.9	96.65	78.16	73.07
Lrrfip2	chr9:111095551-111095622	72	MmuEX0027141	86.96	90.66	59.75	76.03
Tmem87a	chr2:120200224-120200295	72	MmuEX0048105	78.38	67.97	51.35	19.3
Senp6	chr9:79946693-79946713	21	MmuEX0041679	65.5	71.74	57.6	43.01
Zcchc6	chr13:59880498-59880562	65	MmuEX0052833	70.59	72.16	20.75	18.43
Zcchc6	chr13:59880113-59880176	64	MmuEX0052834	76.47	69.68	53.74	47.2
Slain2	chr5:73357043-73357120	78	MmuEX0042523	86.61	91.09	40.32	50
Etl4	chr2:20727212-20727289	78	MmuEX0017445	100	92.94	23.08	32.04
Etl4	chr2:20727402-20729000	1599	MmuEX0017446	97.01	95.97	41.18	37.39
Map4k1	chr7:29787367-29787422	56	MmuEX0027766	73.91	90	60	39.39
2700029M09Rik	chr8:63372498-63372657	160	MmuEX0001173	85.88	98.56	80.33	71.61
Ccbl1	chr2:30042707-30042827	121	MmuEX0009445	83.26	88.83	75.56	58.43
Esrp1	chr4:11271259-11271409	151	MmuEX0017402	62.88	61.73	21.21	16.7
Esrp1	chr4:11265869-11265978	110	MmuEX0017403	59.41	57.36	32.08	32.9
Cep78	chr19:16035433-16035599	167	MmuEX0011035	95.45	89.69	76.92	74.26
Zfp688	chr7:134563524-134563619	96	MmuEX0053552	53.33	35.8	11.11	19.51
2410002F23Rik	chr7:51502608-51502786	166	MmuEX0000986	79.41	78.53	45.45	59.73
Pla2g4f	chr2:120136753-120136819	67	MmuEX0035512	91.17	93.7	75.51	78.85
Fgfr3	chr5:34073930-34074080	151	MmuEX0019169	89.24	91.12	12.5	17.04
Cd47	chr16:49908167-49908191	25	MmuEX0010235	39.27	48.63	19.29	20.94
Fam105a	chr15:27592094-27592243	150	MmuEX0017801	100	94.47	74.36	80.95
Bcas3	chr11:85635524-85635614	91	MmuEX0007814	52	52.38	16.67	29.27
Tmem40	chr6:115688966-115689040	75	MmuEX0047972	61.04	59.84	43.45	37.06
Fnbp1	chr2:30908505-30908687	96	MmuEX0019443	96.28	95.13	66.53	76.4
Pld3	chr7:28330207-28330281	75	MmuEX0035658	96.49	96.81	56.25	77.78
Tuft1	chr3:94443317-94443391	75	MmuEX0049920	74.1	73.17	61.4	52.94
Nf2	chr11:4680581-4680625	45	MmuEX0031553	88.16	96.16	9.71	6.9
Acsl1	chr8:47606764-47606841	78	MmuEX0003572	79.09	84.36	5.49	4.64
Csnk1e	chr15:79252147-79252207	61	MmuEX0012921	69.03	69.18	13.85	10.37
Tmem50b	chr16:91580447-91580539	93	MmuEX0047995	49.47	90	29.69	43.82
Enah	chr1:183841728-183841790	63	MmuEX0016847	56.68	62.49	0.68	0
Xpnpep1	chr19:53106499-53106587	89	MmuEX0052368	51.52	45.57	33.33	28.57
Tdrd1	chr19:56936164-56936280	117	MmuEX0046803	83.96	83.84	66.49	59.12
Csnk1d	chr11:120826262-120826324	63	MmuEX0012919	87.95	90.35	46.94	48.38
Itga6	chr2:71691591-71691720	130	MmuEX0024617	95.69	92.92	51.29	49.14
Samhd1	chr2:156927057-156927179	123	MmuEX0040961	30.77	41.89	22.58	16.07
Hnrpdl	chr5:100464654-100464758	105	MmuEX0023143	55.88	50.86	31.28	37.35
1700040I03Rik	chr6:85398485-85398585	101	MmuEX0000552	93.22	89.83	73.13	75.47
Far1	chr7:120697631-120697802	172	MmuEX0018619	6.67	26.32	0	0.95
Muted	chr13:38704512-38704570	59	MmuEX0030234	95.42	100	79.94	81.58
Pbrm1	chr14:31838684-31838836	153	MmuEX0033834	87.64	89.86	57.8	74.93
Kcnj12	chr11:60880168-60880452	285	MmuEX0025065	95.77	94.77	56.25	65.33
Fnbp1	chr2:30892676-30892808	133	MmuEX0019435	49.91	55.35	6.7	0
Psap	chr10:59760285-59760293	9	MmuEX0037479	42.74	52.4	1.89	1.15
Arhgef10l	chr4:140124671-140124685	15	MmuEX0005947	97.74	98.97	16.28	13.73
Spna2	chr2:29869678-29869692	15	MmuEX0044723	52.62	61.74	12.54	8.59
Fnbp1	chr2:30900402-30900416	15	MmuEX0019436	58.18	62.48	8.43	0
Fgfr2	chr7:137343272-137343419	148	MmuEX6014606	97.23	97.85	2.02	4.24
Exoc1	chr5:76986844-76986888	45	MmuEX0017544	86.3	78.18	45.45	57.3
Vkorc1l1	chr5:130454389-130454498	110	MmuEX0051370	57.14	23.53	0	15.79
Fgfr1	chr8:26673846-26673996	151	MmuEX0019145	71.43	89.29	0	2.44
Flnb	chr14:8755189-8755260	72	NA	78.29	100	0	0
Mbnl2	chr14:120794934-120794987	54	MmuEX0028107	58.02	47.12	23.81	37.21
Nbeal2	chr9:110543915-110543995	81	MmuEX0031016	67.78	66.35	0	13.18
Lrrfip2	chr9:111095545-111095622	78	NA	70.41	81.99	55.89	46.84
Mllt4	chr17:13985362-13985382	21	MmuEX0029239	95.74	96.83	55.56	77.98
Tsc2	chr17:24743169-24743297	129	MmuEX0049266	45.95	38.81	15.79	23.4
Plekhg3	chr12:77672074-77672163	90	MmuEX0035766	21.69	12.31	0	0
Papln	chr12:85116799-85116864	66	MmuEX0033595	58.62	52.11	0	0
Numb	chr12:85138147-85138293	147	MmuEX0032646	90.25	70.27	49.03	46.68
Cd44	chr2:102679515-102679643	129	NA	85.34	85.34	0	0
Vps39	chr2:120172593-120172625	33	MmuEX0051541	84.87	95	40.3	19.2
ESRP dependent intron retention events
Gene name	Event genomic coordinates	Length	Vast-tools ID	E18_Epidermis_Cont_a	E18_Epidermis_Cont_b	Epidermis_Esrp12_KO_a	Epidermis_Esrp12_KO_b
1700029I15Rik	chr2:92223439-92223604	166	MmuINT0001307	64.71	51.85	41.46	30
1700094D03Rik	chr3:89867172-89868346	1175	MmuINT0001540	29.65	26.4	45.04	50.33
2010109I03Rik	chr15:74710463-74711104	642	MmuINT0001881	6.23	3.89	19.35	26.32
2310021P13Rik	chr14:21538895-21539034	140	MmuINT0002181	24.37	16.47	40	34.8
2610002J02Rik	chr4:154624172-154624614	443	MmuINT0002624	28.57	27.64	50	49.55
3110056O03Rik	chr10:80329406-80330144	739	MmuINT0003271	75	75.61	61.29	56.99
3110082I17Rik	chr5:139837343-139839926	2584	MmuINT0003301	33.33	15.79	47.54	40
4930430F08Rik	chr10:100041066-100046547	5482	MmuINT0004000	4	1.01	25.93	9.68
9530082P21Rik	chr17:23887067-23888644	1578	MmuINT0006252	75.61	59.04	90.91	81.82
Aagab	chr9:63484291-63486846	2556	MmuINT0007332	4.82	1.88	23.08	24.32
Abca3	chr17:24542099-24542189	91	MmuINT0007854	5.6	3.78	22.58	21.05
Acap2	chr16:31141884-31153791	11908	MmuINT0009528	8.05	5.32	29.41	21.74
Acsl1	chr8:47604389-47606621	2233	MmuINT0010135	38.89	24.32	2.56	3.23
Acsl1	chr8:47606700-47610296	3597	MmuINT0010136	49.74	32.92	9.4	6.52
Adam15	chr3:89144395-89144784	390	MmuINT0010767	16.02	10.28	22.63	43.37
Adam15	chr3:89149931-89150798	868	MmuINT0010785	10.34	6.12	33.33	17.24
Adh6a	chr3:137992179-137993919	1741	MmuINT0012055	13.79	23.29	0	2.04
Ak3	chr19:29097437-29100701	3265	MmuINT0013262	21.62	11.06	39.47	26.76
Ankrd13d	chr19:4271130-4271218	89	MmuINT0015444	5.56	4.48	26.67	14.29
Ano7	chr1:95292145-95293853	1709	MmuINT0016125	42.86	23.83	66.67	68.05
Ano9	chr7:148292987-148293065	79	MmuINT0016162	34.46	21.67	53.33	58.02
Ano9	chr7:148292774-148292949	176	MmuINT0016163	35.48	28.26	47.66	67.72
Ap1s1	chr5:137511662-137513287	1626	MmuINT0016690	22.72	25.84	2.93	3.68
Arrdc2	chr8:73361266-73361342	77	MmuINT0019326	4.05	6.17	20	22.31
Atp13a4	chr16:29454967-29455452	486	MmuINT0020973	20.71	11.64	37.46	42.13
Atp6v1c2	chr12:17294987-17295801	815	MmuINT0021617	2.45	3.21	54	67.74
BC029214	chr2:25315380-25315528	149	MmuINT0023118	42.66	44.2	23.81	28.14
BC064078	chr6:128943125-128952263	9139	MmuINT0023497	18.6	14.71	28.65	35.72
Brap	chr5:122115298-122122093	6796	MmuINT0025569	33.79	24.34	66.87	39.21
C330018D20Rik	chr18:57117576-57118176	601	MmuINT0026866	8.11	4	35.48	23.08
Capn10	chr1:94837078-94839058	1981	MmuINT0028661	59.12	59.18	53.57	27.4
Ccbl1	chr2:30049633-30053476	3844	MmuINT0029988	40.91	54.02	3.45	0
Cdk11b	chr4:154999051-154999639	589	MmuINT0033546	6.33	8.33	17.65	27.27
Ces2e	chr8:107452770-107453381	612	MmuINT0035144	30.47	23.98	4.76	4.76
Clk4	chr11:51086671-51087061	391	MmuINT0037440	28.25	25.12	40.91	50.21
Cobl	chr11:12156246-12166858	10613	MmuINT0038628	4	0.32	24.32	12.33
Coro7	chr16:4632522-4633254	733	MmuINT0041203	21.43	20.75	0	0
Csnk1a1	chr18:61740106-61747079	6974	MmuINT0043051	14.96	10.96	31.46	31.85
Csnk1d	chr11:120825221-120829308	4088	MmuINT0043061	21.05	26.03	6.31	5.17
Csnk1e	chr15:79251441-79255269	3829	MmuINT0043069	46.67	35.88	22.22	11.84
Cyp2w1	chr5:139830572-139831507	936	MmuINT0045129	47.85	47.72	56.52	72.25
Cyp2w1	chr5:139831682-139832003	322	MmuINT0045130	35.71	27.37	41.46	60.22
Dalrd3	chr9:108474196-108474271	76	MmuINT0046584	37.57	35.44	45.55	57.52
Ddhd1	chr14:46240516-46249254	8739	MmuINT0047395	4.48	4.44	29.03	20.59
Ddx46	chr13:55775476-55777256	1781	MmuINT0047845	27.17	15.22	0	6.12
Dgcr2	chr16:17845229-17849683	4455	MmuINT0048661	9.09	7.47	31.82	18.47
Dgkq	chr5:109078945-109079219	275	MmuINT0048890	31.65	27.19	51.22	52.14
Dnaja4	chr9:54557168-54558308	1141	MmuINT0051333	5.08	7.06	18.52	31.18
Ecm1	chr3:95540145-95540394	250	MmuINT0055097	45.78	35.6	54	66.32
Esrp1	chr4:11280611-11284606	3996	MmuINT0059198	10.4	4.86	21.16	34.98
Esrp1	chr4:11260621-11265868	5248	MmuINT0059201	7.65	4.23	28.42	20.39
Ezh1	chr11:101054618-101055039	422	MmuINT0060023	5.88	5.56	23.08	21.95
Fam110a	chr2:151796661-151805728	9068	MmuINT0060501	71.76	78.29	50	45.24
Fam173a	chr17:25928622-25928997	376	MmuINT0061166	26.88	23.36	45.86	51.52
Fam63a	chr3:95095467-95096046	580	MmuINT0061892	47.86	36.33	70.39	56.15
Fgd1	chrX:147522655-147523145	491	MmuINT0064077	41.18	34.15	17.39	25.98
Fgfr2	chr7:137339889-137341932	2044	MmuINT0064283	80	92.86	14	9.68
Fgfr3	chr5:34072984-34074765	1782	MmuINT0064299	100	97.67	23.53	28.89
Fgfr3	chr5:34074911-34075370	460	MmuINT0064300	81.82	80.36	15.56	12.77
Fgfr3	chr5:34075562-34075905	344	MmuINT0064301	11.08	8.12	20.7	33.59
Gal3st4	chr5:138707535-138711995	4461	MmuINT0067209	12.22	8.5	47.83	28.87
Gas2l1	chr11:4964482-4964839	358	MmuINT0067671	58.21	57.79	92	71.43
Gas7	chr11:67484175-67487739	3565	MmuINT0067719	7.55	5.77	34.55	20.69
Glb1	chr9:114363396-114365548	2153	MmuINT0069072	14.81	23.35	0	1.27
Golga4	chr9:118448143-118457740	9598	MmuINT0072205	3.7	1.76	33.33	13.43
Gpaa1	chr15:76163530-76163606	77	MmuINT0072449	23.38	21.12	43.82	32.31
Gpn1	chr5:31800780-31801639	860	MmuINT0072774	0	3.86	20.45	14.51
Gtpbp6	chr5:110534118-110534217	100	MmuINT0075091	56.11	55.29	39.28	28.6
Gtpbp6	chr5:110533678-110533908	231	MmuINT0075092	59.63	57.35	29.6	31.63
Gtpbp6	chr5:110533440-110533528	89	MmuINT0075093	45.28	41	26.84	26.1
Gtpbp6	chr5:110533188-110533286	99	MmuINT0075094	49.26	55.24	21.01	22.71
H2-Ke6	chr17:34164786-34164946	161	MmuINT0075549	52.73	49.15	60	78.38
Hira	chr16:18927617-18932960	5344	MmuINT0077901	16	11.5	44	21.85
Il1a	chr2:129132429-129133618	1190	MmuINT0081430	5.08	3.81	22.81	17.81
Inf2	chr12:113850248-113850758	511	MmuINT0082079	1.64	2.61	12	32.39
Itsn2	chr12:4715834-4718758	2925	MmuINT0084660	12.92	10.08	23.44	36.55
Krt80	chr15:101194850-101200185	5336	MmuINT0088940	16.8	21.32	36.79	33.97
Krtcap3	chr5:31554945-31555027	83	MmuINT0089004	45.45	38.35	73.74	58.41
Lipe	chr7:26170547-26173136	2590	MmuINT0091252	11.5	8.55	37.14	27.27
Luc7l	chr17:26390037-26391975	1939	MmuINT0093865	36.97	38.62	55.56	58.73
Man1b1	chr2:25203747-25204090	344	MmuINT0094772	16.03	13.13	47.83	26.67
Mapk13	chr17:28913128-28913246	119	MmuINT0095496	26.26	19.7	35.12	40.93
Mdm4	chr1:134900468-134901230	763	MmuINT0096988	69.7	71.08	51.11	58.44
Meaf6	chr4:124780276-124786820	6545	MmuINT0097145	73.91	64.03	54.48	48.78
Mid1	chrX:166422016-166422930	915	MmuINT0098712	6.93	14.23	22.73	30.96
Mid1	chrX:166424030-166425490	1461	MmuINT0098714	19.57	30.86	45.83	49.25
Msl1	chr11:98661697-98663581	1885	MmuINT0101257	63.74	46.9	84.59	79.29
Mtx1	chr3:89014106-89014187	82	MmuINT0102245	23.39	31.84	4.68	10.15
Mtx1	chr3:89013344-89013426	83	MmuINT0102247	23.21	31.09	5.39	8.84
Napg	chr18:63154046-63154616	571	MmuINT0105622	11.11	10.27	29.03	23.08
Ndufaf1	chr2:119486396-119488344	1949	MmuINT0107038	0	3.89	20.96	18.55
Nkpd1	chr7:20105601-20107282	1682	MmuINT0108795	39.47	21.99	54.55	78.29
Nr1h2	chr7:51808128-51808948	821	MmuINT0110420	3.45	12.39	29.69	20.75
Numb	chr12:85138294-85140457	2164	MmuINT0111606	19.33	13.37	35.48	46.48
Ogdh	chr11:6197203-6213790	16588	MmuINT0112930	6.32	3.09	36.36	14.73
Otub2	chr12:104641112-104641443	332	MmuINT0114079	11.89	6.49	31.82	32.2
Papola	chr12:107049320-107050483	1164	MmuINT0115090	9.09	7.51	34.69	18.28
Pcif1	chr2:164708445-164709576	1132	MmuINT0116141	69.66	57.66	84.15	77.88
Pcmtd1	chr1:7137821-7150972	13152	MmuINT0116235	8.51	4.29	27.27	18.92
Pgam2	chr11:5701843-5703001	1159	MmuINT0118293	86.05	90.77	23.08	67.21
Pkn2	chr3:142483611-142484482	872	MmuINT0120832	5.45	3.88	19.15	23.08
Pla2g4f	chr2:120128911-120128988	78	MmuINT0121092	32.12	15.86	42.04	42.56
Pla2g4f	chr2:120134105-120136752	2648	MmuINT0121102	24.87	11.49	36.73	44.56
Plekhn1	chr4:155599782-155602325	2544	MmuINT0122199	68.25	53.27	74.49	77.5
Ppp1r12c	chr7:4434032-4434185	154	MmuINT0125084	53.09	39.74	26.32	29.84
Prodh	chr16:18080621-18081018	398	MmuINT0126882	15.32	12.38	30.49	33.85
Rabgef1	chr5:130686386-130687731	1346	MmuINT0130825	8.11	3.19	29.35	17.31
Rad52	chr6:119868805-119868943	139	MmuINT0131047	45.83	54.02	73.33	60.98
Rce1	chr19:4624182-4624684	503	MmuINT0133172	14.29	11.73	23.73	33.42
Rell2	chr18:38118044-38118165	122	MmuINT0133531	93.75	95.42	76.32	82.3
Rfng	chr11:120644032-120644320	289	MmuINT0133921	27.71	30.12	43.59	53.52
Rhbdf1	chr11:32110759-32110826	68	MmuINT0134496	24.69	18.18	37.14	41.14
Rint1	chr5:23315713-23315786	74	MmuINT0135105	10.34	3.68	28.21	16.13
Rprd1a	chr18:24665733-24666494	762	MmuINT0136887	7.69	6.43	31.03	13.98
Sars	chr3:108230308-108230778	471	MmuINT0138838	34.73	27.15	52.65	55.48
2010-09-01	chr10:58627693-58629251	1559	MmuINT0141471	27.27	22.01	8	10.49
2008-09-01	chr11:53351418-53354531	3114	MmuINT0141574	17.48	9.06	28.57	35.71
Skint3	chr4:111908422-111926360	17939	MmuINT0144130	0	0.17	26.32	12
Slc22a17	chr14:55526468-55526722	255	MmuINT0145193	30.3	32.74	20.75	11.46
Slc25a28	chr19:43740319-43741404	1086	MmuINT0145610	35.63	32.22	60	67.09
Slc37a2	chr9:37039242-37040894	1653	MmuINT0146507	54.55	38.46	10.69	21.34
Slc4a9	chr18:36690871-36691087	217	MmuINT0147294	59.22	63.76	72.97	84.31
Slc5a9	chr4:111558219-111560114	1896	MmuINT0147450	44.44	32.67	0	9.43
Slc9a9	chr9:95038400-95127606	89207	MmuINT0148025	9.52	3.37	31.25	18.75
Slk	chr19:47696857-47697060	204	MmuINT0148377	14.65	7.8	25.58	40.21
Snapin	chr3:90294195-90294469	275	MmuINT0149596	8.82	11.78	26.53	36.49
Son	chr16:91671711-91675645	3935	MmuINT0150348	21.89	11.36	32.39	32.37
Spna2	chr2:29855583-29857750	2168	MmuINT0151708	6.06	3.26	27.27	26.21
Stat3	chr11:100751243-100754387	3145	MmuINT0153795	1.08	0.83	20.81	13.5
Strn3	chr12:52728868-52730360	1493	MmuINT0154466	1.45	1.01	29.27	9.5
Taf6	chr5:138620839-138621007	169	MmuINT0156751	35.97	34.46	49.76	54.49
Taz	chrX:71534054-71534443	390	MmuINT0157189	48.28	35.91	54.78	60.23
Tekt5	chr16:10361506-10378989	17484	MmuINT0158869	19.05	43.33	13.04	13.51
Tmem101	chr11:102017219-102017521	303	MmuINT0161244	6.45	4.84	20	25
Tmem179b	chr19:8848183-8848824	642	MmuINT0161708	46.34	49.4	19.44	29.77
Tmem39a	chr16:38575940-38582082	6143	MmuINT0162086	4.55	7.69	26.67	16.22
Tmem87a	chr2:120197367-120199644	2278	MmuINT0162439	29.39	28.63	8.35	9.28
Tmprss13	chr9:45145173-45146338	1166	MmuINT0162672	14.55	6.32	42.86	30.53
Ttc14	chr3:33706871-33707607	737	MmuINT0166921	47.5	46.73	66.15	64.71
Ttc39b	chr4:82883255-82885971	2717	MmuINT0167346	25	9.95	48.57	31.25
Upf3b	chrX:34637014-34639501	2488	MmuINT0170878	29.41	21.13	0	11.48
Usp22	chr11:60974964-60976328	1365	MmuINT0171446	4.35	4.05	16.67	23.81
Vps13a	chr19:16743192-16750535	7344	MmuINT0173612	3.45	3.85	25.93	17.24
Wdyhv1	chr15:57979989-57982160	2172	MmuINT0175926	10.46	5.2	39.1	23.29
Xrcc3	chr12:113042884-113042954	71	MmuINT0176987	48.28	35.63	60	67.35
Yipf2	chr9:21396663-21396971	309	MmuINT0177279	9.09	11.55	25.93	41.82
Yipf2	chr9:21395959-21396343	385	MmuINT0177281	5.12	2.89	15.29	24.12
Ypel3	chr7:133920718-133921284	567	MmuINT0177368	75.72	69.66	82.76	92.83
Zdhhc1	chr8:108002828-108007440	4613	MmuINT0178170	34.55	27.45	51.35	51.22
Zdhhc16	chr19:42013327-42014089	763	MmuINT0178229	28.99	34.34	14.98	10.94
Zdhhc16	chr19:42014224-42015139	916	MmuINT0178230	43.86	52.58	13.51	17.42
Zdhhc4	chr5:144085990-144086563	574	MmuINT0178311	24.44	11.02	34.43	38.84
Zfp710	chr7:87231495-87235220	3726	MmuINT0179774	9.63	8.97	30.23	18.67
Zfx	chrX:91327639-91343621	15983	MmuINT0180124	6.67	0	27.27	13.04
Zmynd8	chr2:165646189-165653707	7519	MmuINT0180616	18.64	15.59	49.86	27.1
ESRP dependent alternative donor events
Gene name	Event genomic coordinates	Length	Vast-tools ID	E18_Epidermis_Cont_a	E18_Epidermis_Cont_b	Epidermis_Esrp12_KO_a	Epidermis_Esrp12_KO_b
Brpf1	chr6:-113257563	232	MmuALTD0002316-2/2	94.44	83.33	50.00	77.78
Trmt1	chr8:-87213275	27	MmuALTD0014834-2/4	52.83	92.61	16.39	13.54
Stxbp2	chr8:-3631278	74	MmuALTD0013805-2/2	7.84	6.72	30.73	19.54
BC023814	chr3:87728814-87729197	55	MmuALTD0002041-2/2	61.54	58.62	46.15	35.29
Zmat5	chr11:-4604724	9	MmuALTD0016320-2/3	44.12	41.49	30.40	25.00
E130303B06Rik	chr8:108228247-108228414	4	MmuALTD0004583-2/2	10.00	21.21	29.41	33.33
Cntnap1	chr11:101044772-101044896	76	MmuALTD0003379-3/3	51.85	57.14	100.00	82.14
Mlx	chr11:-100948681	53	MmuALTD0008620-2/3	64.71	66.67	90.00	72.55
Mlx	chr11:-100948843	215	MmuALTD0008620-3/3	35.29	33.33	10.00	27.45
Stard3	chr11:98236834-98236867	13	MmuALTD0013702-2/2	90.00	88.24	46.15	75.00
Grhl1	chr12:-25257668	345	MmuALTD0006266-2/2	19.99	27.90	4.35	6.56
Rhbdf2	chr11:116465692-116465820	5	MmuALTD0011839-2/2	96.43	95.00	75.00	80.49
Eny2	chr15:-44259788	72	MmuALTD0004903-4/4	33.97	39.25	56.38	61.27
Csnk1a1	chr18:61739993-61740141	36	MmuALTD0003672-2/2	26.51	26.82	52.48	55.24
Syvn1	chr19:6050522-6050833	148	MmuALTD0013914-2/2	14.71	11.11	33.33	23.08
Aip	chr19:4125730-	48	MmuALTD0001148-2/2	54.55	54.55	30.00	42.86
Crcp	chr5:-130505364	87	MmuALTD0003589-2/2	7.14	4.39	36.36	16.22
Dcaf8	chr1:-174078469	170	MmuALTD0003997-3/3	81.25	69.56	45.45	45.07
Pkp4	chr2:59143193-59143254	6	MmuALTD0010437-2/2	72.00	67.02	100.00	77.33
Rps3a	chr3:85946432-	26	MmuALTD0012188-2/8	20.00	32.14	50.00	46.67
Rnf220	chr4:116958456-116958577	78	MmuALTD0011981-3/3	69.01	58.47	81.84	77.88
Tjp1	chr7:72444556-72444699	60	MmuALTD0014340-2/2	38.61	36.90	74.55	68.94
Ifi30	chr8:73289760-73290203	341	MmuALTD0006895-2/2	90.91	100.00	81.82	21.43
Zfp944	chr17:22498135-	174	MmuALTD0016278-2/3	65.22	84.91	100.00	100.00
Rfxank	chr8:72659435-72659513	30	MmuALTD0011804-2/2	12.82	9.93	39.15	35.96
C330005M16Rik	chr7:29415396-29415519	97	MmuALTD0002394-2/3	7.20	4.91	25.13	17.27
Actr5	chr2:158457365-158457420	4	MmuALTD0000932-2/2	7.34	4.78	38.18	18.07
Wdr26	chr1:183139134-183139238	48	MmuALTD0015631-3/3	26.51	38.35	56.67	47.46
Esrp1	chr4:11284607-11284805	12	MmuALTD0005040-2/2	42.49	37.67	89.47	89.47
AI314976	chr17:-48549697	135	MmuALTD0000699-2/4	46.90	50.22	64.04	77.25
Zfp598	chr17:24815541-24815658	9	MmuALTD0016179-2/2	50.72	51.14	85.77	59.70
2810422O20Rik	chr1:-165925202	94	MmuALTD0000412-2/2	10.00	33.33	45.45	42.86
Rpl37	chr15:-5066926	47	MmuALTD0012112-3/4	81.82	82.35	64.29	58.06
Ctf1	chr7:-134856535	242	MmuALTD0003717-3/3	55.56	62.75	33.33	41.82
Ubr3	chr2:69829482-69829694	12	MmuALTD0015182-2/2	40.48	30.63	47.10	57.36
1700001O22Rik	chr2:30651629-30651731	36	MmuALTD0000126-2/2	28.57	22.73	71.43	35.71
Whamm	chr7:88719432-88719605	17	MmuALTD0015730-2/2	80.00	85.29	100.00	96.41
Hook2	chr8:87522389-87522837	414	MmuALTD0006744-3/3	20.60	0.00	27.63	40.20
Smagp	chr15:100466990-	190	MmuALTD0013200-2/2	79.11	78.55	52.63	64.55
Rpl32	chr6:115758381-	331	MmuALTD0012105-2/3	57.14	52.63	30.00	32.00
Wdr61	chr9:54582176-54582289	106	MmuALTD0015678-2/2	40.68	32.04	100.00	66.02
Mllt4	chr17:14035952-14036465	231	MmuALTD0008611-2/2	31.58	37.06	0.00	4.90
ESRP dependent alternative acceptor events
Gene name	Event genomic coordinates	Length	Vast-tools ID	E18_Epidermis_Cont_a	E18_Epidermis_Cont_b	Epidermis_Esrp12_KO_a	Epidermis_Esrp12_KO_b
Nfat5	chr8:109885644-109885670	3	MmuALTA0011992-2/2	20.00	41.51	72.92	50.09
Atn1	chr6:124697737-124698007	21	MmuALTA0002253-3/3	78.79	79.10	61.54	61.02
Myo9b	chr8:73883457-	106	MmuALTA0011588-2/2	40.91	40.54	63.64	65.00
2008-09-01	chr11:53354712-53355349	265	MmuALTA0016147-2/3	43.59	43.69	57.89	64.03
2008-09-01	chr11:53354532-53355349	445	MmuALTA0016147-3/3	56.41	55.91	38.60	33.09
Pus10	chr11:23612200-23612325	4	MmuALTA0014588-2/2	67.29	84.12	100.00	100.00
Adcy3	chr12:4208577-4208661	3	MmuALTA0001209-2/2	62.50	61.11	84.00	76.92
Glyr1	chr16:5021431-5021541	18	MmuALTA0007816-2/2	72.69	74.31	51.61	65.31
Adck5	chr15:76423861-76424061	5	MmuALTA0001204-2/2	86.36	82.65	60.00	75.00
Scaf4	chr16:90242772-90242963	66	MmuALTA0015876-2/2	60.53	55.91	38.89	41.94
Tarbp2	chr15:102351552-102351597	17	MmuALTA0017816-2/3	37.08	52.87	70.47	74.00
Epb4.1l3	chr17:69611466-69611686	54	MmuALTA0006447-2/2	51.72	62.30	80.00	70.00
Pola2	chr19:5961091-5961215	29	MmuALTA0013687-2/2	100.00	95.45	70.00	82.35
Fn1	chr1:71643855-71644246	285	MmuALTA0007328-2/4	35.71	21.43	6.67	11.66
Golga1	chr2:38873333-38873434	33	MmuALTA0008000-2/2	12.43	15.00	33.33	25.00
Dab2ip	chr2:35575373-35576261	66	MmuALTA0005055-2/2	84.85	89.39	70.00	66.67
Mfsd2a	chr4:122636513-122636644	3	MmuALTA0010899-2/2	89.46	90.43	66.04	83.63
Rfc1	chr5:65669950-65670062	3	MmuALTA0015135-2/2	44.21	50.21	69.86	63.85
Pgam5	chr5:110694531-110694664	3	MmuALTA0013097-2/2	38.68	36.76	59.77	52.22
Prr14	chr7:134615219-134615491	201	MmuALTA0014247-2/3	3.70	3.33	9.09	36.67
Tacc2	chr7:137877020-137877080	12	MmuALTA0017740-2/2	69.68	62.64	81.48	88.43
Prickle3	chrX:7240297-7240704	294	MmuALTA0014081-2/2	10.00	6.62	35.29	23.23
Podxl2	chr6:88795527-88795683	4	MmuALTA0013675-2/2	100.00	100.00	86.84	77.08
Ssh3	chr19:4267747-4267974	100	MmuALTA0017357-2/3	20.96	11.59	0.00	0.00
Edc4	chr8:108412018-108412045	3	MmuALTA0006073-2/2	10.71	10.81	29.41	27.91
Cc2d1a	chr8:86662617-86662725	27	MmuALTA0003312-2/3	15.00	0.00	51.61	40.26
Cc2d1a	chr8:86662617-86662728	30	MmuALTA0003312-3/3	85.00	99.33	48.39	59.74
Elf2	chr3:51068808-51068964	36	MmuALTA0006312-2/2	39.81	35.46	8.13	20.87
Smurf1	chr5:145641494-145641578	9	MmuALTA0016960-2/2	80.00	81.00	56.25	72.00
Cdc25c	chr18:34903592-34903729	12	MmuALTA0003651-2/2	18.18	15.00	0.00	2.94
Tmem229b	chr12:-80066163	3	MmuALTA0018419-2/2	49.06	38.04	28.26	26.72
Lgals3	chr14:47999154-47999219	44	MmuALTA0010021-2/2	36.36	27.20	50.00	51.72
Chd8	chr14:52832238-52832418	24	MmuALTA0004058-2/2	25.71	30.19	57.14	41.30
Fam133b	chr5:3559097-3559159	41	MmuALTA0006793-3/4	82.19	82.67	100.00	100.00
Mllt4	chr17:13944284-13944399	3	MmuALTA0011050-2/2	41.38	44.21	72.73	73.33
AC170752.1	chr10:127929285-127929458	50	MmuALTA0000756-2/3	69.87	65.56	87.73	78.21

## Sheet: Dre Esrp-dependent
Supplementary File 1. ESRP-dependent alternative splicing events in zebrafish
ESRP dependent cassette exons
Gene name	Event genomic coordinates	Length	Vast-tools ID	Embr_5dpf_ESRP_DKO_a	Embr_5dpf_ESRP_DKO_b	Embr_5dpf_ESRP_WT_a	Embr_5dpf_ESRP_WT_b
mgrn1b	chr3:54614208-54614251	44	DreEX0046338	70.68	80	49.51	54.55
lmo7a	chr9:22091639-22091797	159	DreEX0043279	22.01	27.85	7.39	11.26
mcamb	chr15:23343766-23343804	39	DreEX0045376	51.34	58.71	45.63	28.91
hnrpkl	chr5:54950318-54950361	44	DreEX0038016	83.83	74.36	60.67	51.72
hsf1	chr19:3136927-3137004	78	DreEX0038276	41.3	65.38	14.49	34.25
syne1a	chr20:26450144-26450212	69	DreEX0076807	86.67	85.37	62.12	55.56
mpp2b	chr12:10177721-10177774	54	DreEX0047159	89.54	98.52	67.62	74.31
dennd6b	chr4:20084940-20084976	37	DreEX0026515	36.84	25	19.13	0
u2af2b	chr19:10395442-10395477	36	DreEX0082582	58.89	49.12	27.99	42.57
pbxip1b	chr16:22847421-22847444	24	DreEX0053830	31.19	37.34	21.54	3.92
abi2b	chr6:9770304-9770390	87	DreEX0010332	96.09	94.51	70.03	71.59
ppp3cca	chr5:27330606-27330632	27	DreEX0057819	40.23	44.73	20.07	20.68
bcor	chr22:11128984-11129040	57	DreEX0016842	35.06	30.91	24.19	0
ntmt1	chr5:31904889-31904956	68	DreEX0051891	36.34	31	18.18	10.83
spast	chr1:50389890-50389970	81	DreEX0074658	62.58	66.15	20.78	28.92
brd8	chr14:7405224-7405349	126	DreEX0017328	61.84	63.5	47.12	16.39
mlh1	chr13:42477995-42478085	91	DreEX0046768	94.87	93.1	86.49	64.44
apoob	chr24:21839018-21839113	96	DreEX0013983	84.62	91.11	50.97	53.49
mark2b	chr7:24685592-24685738	147	DreEX0045073	85.41	76.12	34.35	31.58
orai2	chr5:60877841-60877886	46	DreEX0052655	48.81	26.76	19.76	13.58
hmgn3	chr23:31436063-31436162	100	DreEX0037842	35.48	49.63	3.62	8.09
kif1b	chr23:29505374-29505625	252	DreEX0041534	69.46	80.25	55.31	32.33
LGALS8 (1 of 2)	chr20:4767087-4767113	27	DreEX0005508	84.38	96.84	77.78	11.11
gbp1	chr2:42178039-42178170	132	DreEX0034465	100	100	84.13	84.71
smarcd3a	chr2:32559791-32559880	90	DreEX0073739	63.4	70.37	47.95	50
TSTA3 (2 of 3)	chr20:52717915-52717971	57	DreEX0009114	81.69	67.47	49.44	30.97
fryl	chr20:23513933-23513950	18	DreEX0033626	58.03	61.4	20.81	0
lxn	chr15:1223842-1223901	60	DreEX0044122	99.65	99.47	74.67	80.56
cyp2x8	chr25:17292263-17292404	142	DreEX0025484	30.95	64	5.66	0
ublcp1	chr21:35290536-35290619	84	DreEX0082931	60.53	83.67	31.65	19.3
si:ch211-226h7.7	chr12:46031280-46031378	99	DreEX0067695	94.43	92.69	80.23	46.4
map2	chr9:39174059-39174151	93	DreEX0044540	51.98	46.82	37.86	3.22
ptenb	chr12:17284178-17284246	69	DreEX0059210	58.62	57.52	38.33	40
ltbp1	chr17:23037199-23037366	168	DreEX0044075	82	85.71	55.32	0
sass6	chr22:10710866-10710967	102	DreEX0064212	80	85.71	71.43	55.56
ilf3a	chr6:8144069-8144160	92	DreEX0039196	88.98	98.55	82.75	72.03
scgn	chr16:6421507-6421552	46	DreEX0064448	100	98.55	82.5	41.67
slc13a4	chr4:4809508-4809582	75	DreEX0071971	69.84	75.58	52.91	57.58
si:dkey-253i9.4	chr1:20457253-20457276	24	DreEX0070332	90.26	97.51	72.62	52.45
ptpdc1a	chr11:27266873-27266983	111	DreEX0059371	90.38	100	82.8	77.22
uggt2	chr9:29660852-29660875	24	DreEX0083220	52.19	52.72	38.18	32.78
ccdc61	chr21:21236063-21236104	21	DreEX0019560	21.97	26.87	8.73	6.72
TNKS (1 of 2)	chr5:8479561-8479581	21	DreEX0008971	44.83	51.91	35.48	8.2
ubn2a	chr6:7505886-7505954	69	DreEX0082940	50.03	33.99	18.14	22.36
ptprk	chr20:1451537-1451554	18	DreEX0059683	30.62	47.62	12.47	0
CNTNAP3	chr10:2359686-2359757	72	DreEX0002893	82.05	71.43	46.79	55.84
snx9b	chr20:43159541-43159621	81	DreEX0074385	32.56	25.37	15.21	3.09
nfyc	chr19:42541478-42541549	36	DreEX0050523	58.59	51.1	37.61	24.78
bpgm	chr25:20020682-20021893	1212	DreEX0017226	91.37	98.93	81.1	71.3
ptena	chr17:23642742-23642810	69	DreEX0059204	55.07	67.71	26.02	35.16
ncoa6	chr23:2779426-2779467	42	DreEX0049687	56.6	66.56	41.07	37.69
camk2g1	chr12:35266793-35266879	87	DreEX0018628	67.49	49.88	42.28	29.7
camk2g1	chr12:35280613-35280675	63	DreEX0018629	29.7	29.18	14.91	13.6
gdpd2	chr14:32905070-32905163	94	DreEX0034626	86.8	92.21	64.91	40.23
mettl24	chr20:53624354-53624594	241	DreEX0046122	67.92	80	50.84	61.4
rerea	chr23:22999356-22999385	30	DreEX0061691	18.34	45.24	2.55	0
bptf	chr3:25249815-25250062	248	DreEX0017243	51.85	43.68	30.77	28.52
ctnnd1	chr1:43514274-43514291	18	DreEX0024876	49.73	57.69	12	13.83
MYO9B (2 of 2)	chr22:5043807-5043868	58	DreEX0006156	56.61	63.59	19.31	16.91
im:7151449	chr6:47486033-47486103	71	DreEX0039263	81.82	78	51.65	62.5
im:7151449	chr6:47496484-47496657	174	DreEX0039264	53.15	66.75	21.92	26.32
asb13b	chr8:11102221-11102355	119	DreEX0015124	98.11	100	90.77	73.91
havcr2	chr21:29078256-29078324	69	DreEX0036917	100	100	65.22	57.14
EFCAB10	chr25:26452760-26452924	165	DreEX0003839	100	100	88.24	57.33
cyp2j20	chr20:25711926-25712088	163	DreEX0025428	70.97	84.62	11.11	33.33
si:ch211-77g15.32	chr2:48133951-48134016	66	DreEX0068474	94.93	96.06	62.87	62.61
si:ch211-135n15.2	chr16:42874838-42874930	93	DreEX0066711	100	100	69.14	59.73
CABZ01067722.1	chr13:9875945-9877573	1629	DreEX0002017	36.73	28.21	10.08	0
LSP1 (2 of 2)	chr7:39150082-39150120	39	DreEX0005659	68.14	67.49	26.59	36.24
tcf3b	chr22:20295536-20295586	47	DreEX0077816	91.64	100	67.52	82.86
FQ311894.1	chr13:1505837-1506163	327	DreEX0004501	77.37	61.11	42.22	33.33
col4a3bpb	chr21:2527745-2527825	81	DreEX0023293	26.3	23.36	8.48	3.08
axin1	chr3:42886159-42886266	108	DreEX0016336	14.29	26.83	7.04	3.16
map7d1b	chr19:4037664-4037684	21	DreEX0044788	43.22	52.69	30.6	32.89
stx3a	chr14:21448215-21448503	289	DreEX0076247	50.88	45.57	40.26	25.4
magi1b	chr11:18923760-18923839	80	DreEX0044369	56.67	90	15	1.23
tcf7l2	chr12:30872574-30872624	51	DreEX0077843	92.76	91.67	70.98	79.49
tcf7l2	chr12:30871518-30871590	67	DreEX0077844	91.67	100	73.98	69.92
tcea3	chr16:34172423-34172476	54	DreEX0077735	28.4	46.13	19.53	18.43
lmo7a	chr9:22120196-22120477	282	DreEX0043290	18.62	57.24	8.32	11.02
enpp1	chr20:13521025-13521097	73	DreEX0030044	100	100	94.29	70
sfswap	chr21:15042593-15042754	162	DreEX0065700	94.89	79.49	42.01	56.05
amph	chr2:31915031-31915084	54	DreEX0012969	66.92	55.27	45.17	40.08
amph	chr2:31914639-31914686	48	DreEX0012970	32.46	27.09	15.59	10.73
zdhhc16a	chr13:31253006-31253119	105	DreEX0086251	100	100	46.16	86.47
arhgap12a	chr2:43920475-43920606	132	DreEX0014221	62.77	54.93	17.31	1.08
arhgap12a	chr2:43925851-43925949	99	DreEX0014222	91.21	81.4	67.36	45.28
COL25A1	chr19:38921167-38921283	117	DreEX0002990	100	100	85.22	83.66
lrrfip2	chr13:42510597-42510668	72	DreEX0043940	35.77	38.24	21.43	14.11
meis1b	chr13:5367347-5367440	94	DreEX0045964	94.8	93.03	67.17	78.32
SVEP1	chr7:24079139-24079234	96	DreEX0008539	100	93.44	72.88	77.01
sulf2b	chr23:15452533-15452566	34	DreEX0076452	71.58	66.98	49.71	45.81
rbfox1	chr3:27889027-27889066	40	DreEX0061151	96.32	100	81.33	62.18
ca15a	chr12:4294270-4294342	73	DreEX0017860	92.33	92.21	76.76	60.41
ca15a	chr12:4294090-4294116	27	DreEX0017861	92.92	92.75	65.02	63.34
ncoa5	chr6:55416575-55416632	58	DreEX0049681	40.08	49.12	26.44	25.75
mark3a	chr13:15530586-15530695	110	DreEX0045083	33.71	32.98	9.73	9.91
sec31a	chr10:5098615-5098650	36	DreEX0064880	38.81	34.52	7.21	0
col4a3bpa	chr5:50311953-50312030	78	DreEX0023284	98.42	95.18	20.7	12.32
ndufaf1	chr13:33116647-33116707	61	DreEX0049906	20.06	20.68	3.5	3.14
pex11g	chr11:5613361-5613546	186	DreEX0054688	97.52	100	81.4	78.72
col11a1a	chr24:28773446-28773610	165	DreEX0022816	20.26	38.18	9.21	3.53
zc2hc1a	chr24:22605819-22605854	36	DreEX0086103	34.94	34.62	16.42	14.14
mapk14b	chr11:2682193-2682272	80	DreEX0044885	55.97	74.19	49.78	34.88
ssbp3b	chr8:17990087-17990158	72	DreEX0075383	83.54	78.92	45.62	39.31
p4ha1a	chr12:9534117-9534187	71	DreEX0053050	79.89	53.12	44.54	34.69
sh3glb2b	chr5:31064919-31064981	63	DreEX0066014	57.88	67.35	45.95	28.24
slc7a2	chr14:30041302-30041441	88	DreEX0073266	84.39	87.85	60.88	37.25
myoz2b	chr1:25243378-25243490	113	DreEX0048913	71.01	65.97	48.22	52.4
rnf175	chr1:9363340-9363376	37	DreEX0062576	30.83	34.1	21.68	6.31
map4k5	chr13:36601688-36601732	45	DreEX0044750	63.06	72.35	55.34	34.45
loxl3b	chr13:15203767-15203937	123	DreEX0043450	98.02	100	60.79	83.26
spsb4b	chr15:41725463-41725481	19	DreEX0074981	17.24	27.56	11.55	0
ceacam1	chr16:11863800-11864075	276	DreEX0020576	93.33	96.59	51.11	45.48
ceacam1	chr16:11864169-11864423	255	DreEX0020577	96.89	98.2	58.2	54.77
trdn	chr20:40315573-40315668	96	DreEX0081119	97.61	100	83.36	77.63
trdn	chr20:40320321-40320347	27	DreEX0081120	97.22	100	81.37	77.33
myo6a	chr20:749010-749048	39	DreEX0048745	37.41	53.07	26.54	2.43
mllt10	chr24:17067154-17067177	24	DreEX0046788	39.75	40.49	20.83	0
plekha5	chr4:3042626-3042679	54	DreEX0056207	29.63	48.72	20.41	20
fhod1	chr7:34342176-34342250	75	DreEX0032783	26.3	32.57	0	0
pisd	chr5:56844067-56844232	159	DreEX0055725	75.37	66.24	53.35	41.19
arhgef11	chr7:5272286-5272360	75	DreEX0014466	85.06	86.05	40.62	57.14
cbsa	chr1:28275926-28276005	80	DreEX0019201	100	100	87.25	67.34
ap2a1	chr3:32260764-32260835	72	DreEX0013725	44.58	64.47	33.33	31.09
fgfr2	chr13:46214695-46214839	145	DreEX0032684	97.57	100	33.77	44.24
fgfr2	chr13:46250743-46251009	267	DreEX0032685	88.85	80.18	55.7	52.38
bin1b	chr6:6853901-6854032	132	DreEX0016938	56.32	52.94	41.85	17.07
si:ch211-285f17.1	chr24:9447044-9447148	105	DreEX0068293	79.01	65.76	14.97	19.93
tfcp2	chr23:33740861-33740902	42	DreEX0078370	76.15	86.24	65.45	51.53
usp16	chr15:41350727-41350785	59	DreEX0083696	25.93	21.74	0	0
znf740b	chr23:36315270-36315406	137	DreEX0088298	77.85	75.65	63.03	43.93
ppfibp2a	chr18:29195958-29196025	68	DreEX0057357	93.33	100	80.28	61.9
ppfibp2a	chr18:29196119-29196161	43	DreEX0057358	93.55	100	84.27	55.56
pcm1	chr1:15951062-15951208	138	DreEX0054002	93.87	75.93	67.96	64.97
ubap2l	chr19:7870347-7870502	156	DreEX0082728	37.32	40.19	16.78	17.5
si:ch1073-385i9.2	chr16:52045248-52045307	60	DreEX0066320	46.91	41.88	29.63	11.11
si:dkey-94e7.2	chr2:30738171-30738337	156	DreEX0071102	100	100	88.24	62.5
si:dkey-94e7.2	chr2:30738473-30738577	105	DreEX0071103	100	100	88.89	70.97
TNFRSF14 (4 of 8)	chr8:22341125-22342727	1603	DreEX0008953	78.94	93.22	68.83	41.94
si:dkeyp-89c11.1	chr4:25665488-25665540	53	DreEX0071456	80.53	71.43	63.02	54.4
phkg1b	chr21:25644389-25644454	66	DreEX0055186	100	96.72	80.49	83.13
gria2a	chr1:20644920-20645034	115	DreEX0036060	91.37	77.4	65.79	70.1
si:dkey-147f3.4	chr23:17003793-17003855	63	DreEX0069327	73.27	86.94	49.53	66.34
p4ha1b	chr17:20135001-20135071	71	DreEX0053059	77.27	93.68	63.15	67.11
abi3bpb	chr22:28513877-28513948	72	DreEX0010357	63.14	58.15	44.16	31.97
abi3bpb	chr22:28518609-28518776	168	DreEX0010360	51.4	52.33	34.43	36.7
ctdspla	chr24:20350972-20351004	33	DreEX0024794	38.92	27.37	17.91	6.31
si:ch211-214b16.4	chr3:60077750-60077796	47	DreEX0067564	55.92	42.08	22.82	12.33
MEGF6 (1 of 2)	chr11:41117688-41117816	129	DreEX0005896	96.49	100	85.89	66.86
nid2a	chr17:14818311-14818439	129	DreEX0050614	100	100	62.98	4.35
mcf2la	chr1:45892011-45892103	93	DreEX0045428	35.53	49.58	21.81	26.51
ttyh1	chr16:13827097-13827175	79	DreEX0082272	95.05	94.06	81.82	51.16
fam198a	chr16:8277808-8277893	86	DreEX0031737	57.83	35.21	4.49	2.17
ralgapa1	chr17:12760974-12761004	31	DreEX0060617	46.92	39.75	31.43	21.47
ank3b	chr12:7633804-7633830	27	DreEX0013144	52.91	47.64	12.26	21.78
dtnba	chr20:47449541-47449583	43	DreEX0028469	73.11	77.95	34.18	30.06
nrg2a	chr21:28545790-28545848	59	DreEX0051578	32.91	36.63	7.85	0
nrg2a	chr21:28539171-28539194	24	DreEX0051579	32.9	38.18	10.53	0
micu3a	chr1:15734990-15735031	42	DreEX0046526	53.23	45.83	31.39	27.59
comtd1	chr13:17550074-17550128	55	DreEX0023662	93.48	95.73	82.97	71
galn	chr25:10464149-10464220	72	DreEX0034139	28.4	32.11	10	4.95
EPB41L2	chr20:2279166-2279324	159	DreEX0003960	51.07	52.28	29.09	28.21
pus7l	chr4:14123101-14123184	84	DreEX0059897	100	100	72.41	81.48
ABCC3	chr12:760416-760726	176	DreEX0000058	64.86	65.62	53.75	0
pkma	chr18:1051998-1052164	167	DreEX0055838	75.36	72.93	47.37	65.87
pip5k1cb	chr2:56397874-56397951	78	DreEX0055704	30.72	28.57	19.61	0
scarb1	chr10:44893835-44893873	39	DreEX0064394	47.95	53.43	25.52	8.7
scarb1	chr10:44896791-44896863	73	DreEX0064395	64	68.87	47.95	34.28
mprip	chr12:501924-504059	2136	DreEX0047254	48.94	38.37	30.91	21.52
dlg1l	chr2:5071523-5071564	42	DreEX0027208	57.67	81.25	50.19	27.83
si:dkey-31c13.1	chr15:11802251-11802370	120	DreEX0070567	97.94	90.99	77.01	80.2
rps6kc1	chr20:3247325-3247387	63	DreEX0063366	100	95.5	89.66	68.66
rtn4b	chr13:134155-135213	1059	DreEX0063677	64.08	65.6	43.04	32.29
RNF14 (5 of 5)	chr15:4047405-4047522	118	DreEX0007535	83.93	70.89	26.29	17.72
mipol1	chr17:10290948-10291032	85	DreEX0046636	67.47	80	54.35	23.53
ilf3b	chr3:13705783-13705874	92	DreEX0039208	83.68	90.98	72.28	69.41
SEPT4 (2 of 2)	chr15:209787-209886	100	DreEX0007823	91.41	85.64	48.32	55.16
eya4	chr23:31521874-31521974	101	DreEX0031237	50.43	58.59	27.82	44.59
col5a1	chr21:6790074-6790142	69	DreEX0023348	63.58	61.73	39.74	19.35
pfkpa	chr24:3943223-3943318	96	DreEX0054824	61.76	73.19	41.92	47.13
dpysl5b	chr4:799673-799937	265	DreEX0028303	90.37	87.97	62	57.55
cpt1ab	chr25:23525695-23525779	85	DreEX0024068	90.69	92.8	50.67	61.36
zgc:112962	chr8:21022163-21022183	21	DreEX0086701	67.86	81.2	1.2	9.43
cntnap5b	chr22:13509000-13509203	204	DreEX0022683	35.09	15.29	3.05	0
ide	chr13:42206363-42206507	145	DreEX0038622	99.34	98.17	91.56	73.65
grm8b	chr25:26566961-26567177	217	DreEX0036358	93.6	76.19	63.92	8.38
ESYT2 (2 of 2)	chr7:39915697-39915798	102	DreEX0004039	30.82	21.21	10.18	9.09
si:dkey-164f24.2	chr8:32479015-32479050	36	DreEX0069460	100	100	54.44	52.89
si:ch211-246e12.3	chr3:18484894-18485106	213	DreEX0067919	65.62	59.57	35.74	27.47
si:zfos-1451h6.1	chr11:7140597-7140666	70	DreEX0071598	96.14	93.75	70.21	57.25
si:zfos-1451h6.1	chr11:7140872-7140941	70	DreEX0071599	97.86	95.93	81.77	77.36
UBE2O	chr16:16059198-16059506	309	DreEX0009221	13.95	24	1.15	0
zgc:165573	chr21:31990659-31990936	278	DreEX0087295	100	100	84.29	81.97
DNM2 (2 of 2)	chr1:58165946-58166084	139	DreEX0003724	14.29	30.16	5.59	0
dapk2b	chr14:44672710-44672848	139	DreEX0025737	97.26	93.17	84.5	70.09
agla	chr2:20838195-20838318	124	DreEX0012035	52.04	48.98	36.27	23.78
SBSPON	chr24:13182181-13182351	171	DreEX0007739	100	100	92.77	77.05
si:dkey-224k5.13	chr4:4217040-4217095	56	DreEX0070034	27.64	37.89	12.56	14.83
ak1	chr5:70935693-70935698	6	DreEX0012340	31.84	26.22	0.28	2.94
u2af2b	chr19:10387765-10387779	12	DreEX0082580	33.15	33.53	8.26	23
dock9b	chr6:12361041-12361048	8	DreEX0028047	84.58	13.96	7.08	0
cryzl1	chr1:46408044-46408056	13	DreEX0024456	24.47	57.69	8.6	14.17
ift88	chr9:21566893-21566898	6	DreEX0038810	44.59	31.15	15.33	0
pfkpa	chr24:3969844-3969849	6	DreEX0054831	79.82	82.02	52.46	57.67
si:ch211-259g3.4	chr15:16194565-16194573	9	DreEX0068029	30.97	58.67	24.52	0
chchd3a	chr4:15532668-15532682	12	DreEX0021338	80.51	80.99	59.08	61.15
gps2	chr5:23559769-23559778	10	DreEX0035856	28.34	44.3	0	0
map4k5	chr13:36591469-36591471	3	DreEX0044744	49.81	51.36	29.04	15.81
mfsd6b	chr9:41684611-41684617	7	DreEX0046251	28.3	47.62	22.55	10.49
svila	chr12:23807360-23807373	14	DreEX0076638	58.04	40	9.65	22.73
emc1	chr23:21342716-21342724	9	DreEX0029850	48.45	27.13	15.99	0
ank3a	chr17:20738845-20738856	12	DreEX0013114	67.95	71.14	35.36	0
march8	chr13:17632106-17632120	15	DreEX0045047	53.01	24.39	17.61	0
cadpsb	chr6:41424139-41424147	9	DreEX0018406	87.32	84.42	51.73	38.88
dock7	chr6:32404479-32404493	15	DreEX0028014	82.66	80.85	46.31	61.65
cc2d2a	chr23:2296729-2296743	15	DreEX0019276	69.85	25.93	15.33	0
mon2	chr25:1577691-1577693	3	DreEX0047029	42.81	21.49	16.43	0
ptk2aa	chr19:1892887-1892895	9	DreEX0059280	49.3	59.18	37.15	0
CABZ01084323.1	KN150000.1:42467-42481	8	DreEX0002175	63.03	85.81	50.68	20.21
dock7	chr6:32379767-32379859	93	DreEX0028016	41.41	28.57	18.18	0
ctnnd1	chr1:43494933-43495084	152	NA	25.92	25.24	13.55	6.57
fgfr1a	chr8:51468017-51468161	145	DreEX0032642	100	100	35.32	14.65
fgfr3	chr13:13106931-13107075	145	DreEX0032696	96.89	100	28.87	90.48
c2cd5	chr18:6727121-6727192	72	DreEX6064030	65.5	62.21	51.68	17.47
arhgap17a	chr12:20352804-20353067	264	DreEX0014246	68.32	50	6.94	0
ppip5k2	chr10:6845992-6846111	120	DreEX0057479	28.93	24.24	15.29	0
adgrl2a	chr11:7671706-7671744	39	DreEX0011665	43.86	41.28	35.35	0
far1	chr25:16020340-16020511	172	DreEX0032083	92.67	96.35	22.62	53.66
scrib	chr7:40980710-40980856	147	DreEX0064600	0	0	46.01	16.54
scrib	chr7:40989722-40989755	34	DreEX0064602	16.31	25.02	48.65	46.72
mapre1b	chr23:9867963-9868010	48	DreEX0044991	10.8	8.08	23.16	36.23
ptprfb	chr2:18006258-18006284	27	DreEX0059640	4.85	0	57.06	40.5
lsm14aa	chr25:35388678-35388767	90	DreEX0044025	9.27	18.18	30.99	30.77
apol1	chr2:37986611-37986685	72	DreEX0013978	55.14	75	100	100
il15l	chr15:20423265-20423387	123	DreEX0039112	53.02	60.72	89.78	66.2
tnikb	chr24:26394684-26395037	354	DreEX0080185	57.66	87.1	98.1	100
COL25A1	chr19:38926389-38926442	54	DreEX0002983	18.93	22.61	63.67	100
daam1b	chr20:21958950-21958979	30	DreEX0025603	64.83	65.26	84.55	75.85
med14	chr9:34604044-34604169	126	DreEX0045779	23.24	14.29	52.38	66.67
otx2	chr17:44135646-44135705	60	DreEX0052939	66.23	83.33	100	100
C19H1orf109	chr19:48143571-48143750	180	DreEX0001306	85.26	78.43	95.46	100
clcn1b	chr16:17578125-17578157	33	DreEX0021976	0	0	23.78	81.4
snap23.1	chr17:33463052-33463158	107	DreEX0074034	2.02	3.06	36.5	32.54
abi2b	chr6:9757515-9757661	147	DreEX0010330	55.87	39.88	66.57	68.14
uso1	chr1:25797430-25797450	21	DreEX0083646	8.01	4.27	64.77	40.54
map3k7	chr20:24266265-24266345	81	DreEX0044679	18.99	21.42	33.83	40.61
stat3	chr3:16948657-16948716	60	DreEX0075850	47.33	67.69	74.88	100
zgc:66447	chr14:11727780-11727920	141	DreEX0087650	82.86	84.31	100	100
mbd1b	chr11:25334710-25334784	75	DreEX0045263	49.69	40.43	81.48	100
alcama	chr10:28851026-28851052	27	DreEX0012571	65.01	56.76	74.4	86.55
gmds	chr20:26909817-26909837	21	DreEX0035187	0	0	62.02	79.12
mark3b	chr20:43911588-43911767	180	DreEX0045096	13.36	10.48	37.86	20
fam126a	chr19:2727100-2727388	289	DreEX0031485	67.66	67.65	75.81	90
phactr2	chr13:23801823-23802047	225	DreEX0054916	5.6	2.7	28.12	16.19
paplna	chr17:51080927-51080998	72	DreEX0053392	16.81	22.81	98.55	100
macf1a	chr19:35467591-35467608	18	DreEX0044253	60.61	69.01	92.99	98.18
COL5A2 (2 of 2)	chr9:42861993-42862046	54	DreEX0003026	80.34	70.54	100	100
sar1ab	chr13:30019252-30019325	74	DreEX0064139	83.9	84.57	99.46	100
evla	chr17:30894091-30894843	753	DreEX0030987	52.2	36.93	68.6	67.75
acss2	chr23:9325307-9325354	48	DreEX0010877	53.96	56.63	75.14	100
cd151	chr25:3687792-3687812	21	DreEX0019930	45.55	41.82	67.98	64.95
setd7	chr14:47223828-47223957	126	DreEX0065531	76.64	76.48	95.03	100
vps13a	chr8:52035251-52035331	81	DreEX0084402	2.01	0	86.1	37.1
xpc	chr8:25996477-25996634	158	DreEX0085648	82.46	82.14	100	100
zgc:92287	chr23:18130860-18131077	218	DreEX0087826	71.17	62.09	86.36	80.31
impdh1a	chr18:8881243-8881259	17	DreEX0039328	36.88	16.48	83.23	96.66
CCDC64B	chr5:56997751-56997897	147	DreEX0002453	81.82	79.82	96.58	97.7
sept7b	chr16:47462090-47462110	21	DreEX0065310	33.58	31.07	69.41	66.38
aspg	chr17:45762011-45762046	36	DreEX0015303	8.6	6.7	23.02	24.15
rab24	chr21:38690067-38690126	60	DreEX0060222	76.34	66.67	93.1	100
si:dkey-228d14.5	chr13:18207044-18207334	291	DreEX0070068	0	0	9.48	28.89
C10H11orf30	chr10:287870-288034	165	DreEX0001069	76.71	77.78	91.77	100
fsd1l	chr5:69066937-69066969	33	DreEX0033644	22.92	40.23	46.81	53.76
dgkaa	chr23:32337714-32337830	117	DreEX0026668	2.11	0	35.55	20.93
pcnxl4	chr13:31399918-31400278	361	DreEX0054076	80.17	87.5	100	100
mbtd1	chr12:33443518-33443685	168	DreEX0045351	24.16	31.03	46.98	54.39
armc7	chr12:26401559-26401702	144	DreEX0014833	69.86	52	93.62	100
glg1a	chr25:36660014-36660052	39	DreEX0034978	0	0	26.81	30.3
slc12a7b	chr24:39970672-39971020	349	DreEX0071946	45.27	36.59	57.75	58.33
sh3gl1a	chr2:49773735-49773776	42	DreEX0065968	81.53	81.77	97.86	96.81
grik1a	chr10:25446195-25446350	156	DreEX0036156	25	27.1	54.39	41.82
matn3b	chr13:32497812-32497943	132	DreEX0045213	3.23	8.33	17.6	28
gtf2f2a	chr1:33968691-33968738	48	DreEX0036545	22.11	26.23	51.45	35.2
itga6b	chr1:30258429-30258522	94	DreEX0040093	76.09	81.47	95.47	92.15
pbxip1a	chr19:7641269-7641292	24	DreEX0053826	54.31	31	70.27	65.05
gpam	chr12:31389064-31389195	132	DreEX0035584	90.05	70.97	98.91	100
flna	chr23:19870228-19870314	87	DreEX0032967	63.19	55.06	95.45	92.06
kazna	chr8:26714801-26714884	84	DreEX0040815	68.75	46.03	97.21	100
txlna	chr19:30253413-30253487	75	DreEX0082457	27.42	44.95	74.59	67.88
MYO9B (2 of 2)	chr22:5020999-5021118	120	DreEX0006154	0	0	23.14	9.09
MYO9B (2 of 2)	chr22:5041425-5041472	48	DreEX0006155	44.48	46.1	85.07	84.21
acaca	chr5:55684030-55684134	105	DreEX0010461	0	0	51.67	31.71
lrch1	chr9:25338586-25338699	114	DreEX0043568	41.98	23.08	59.68	100
rxrba	chr19:7349544-7349570	27	DreEX0063837	3.48	7.07	12.52	28.25
plekhs1	chr12:30404133-30404222	90	DreEX0056342	73.46	67.44	97.39	100
znf414	chr2:23343651-23343721	71	DreEX0088182	42.99	42.86	53.1	72.79
zgc:174877	chr24:6309919-6309981	63	DreEX0087458	3.23	0	39.29	15.79
mark2a	chr21:27179955-27180092	138	DreEX0045059	42.64	45.7	75.86	64.44
si:ch73-209e20.3	chr21:5794848-5794883	36	DreEX0068749	0	2.48	25.95	13.85
si:ch211-110e21.3	chr3:59717880-59717965	86	DreEX0066449	11.62	14.29	28.47	28.21
clk4a	chr14:6633185-6633275	91	DreEX0022158	18.39	14.29	28.62	38.55
si:dkeyp-79c2.1	chr21:28913151-28913195	45	DreEX0071413	67.06	71.05	95.12	89.47
si:dkey-51d8.9	chr4:44387605-44387670	66	DreEX0070745	62.5	69.92	100	84.08
tac3b	chr6:39189112-39189165	54	DreEX0077060	78.55	85.97	100	100
pacsin3	chr7:53968189-53968256	68	DreEX0053176	44.03	42.86	71.43	53.54
zgc:174863	chr6:22793747-22793779	33	DreEX0087455	1.09	1.25	48.99	53.61
fastkd3	chr7:58734394-58735825	1432	DreEX0032160	91.3	62.67	100	100
syt8	chr25:31006823-31006918	96	DreEX0076993	79.09	81.25	100	100
si:dkey-82o10.4	chr16:49388921-49389062	91	DreEX0071012	67.8	73.75	86.96	84.76
FQ311894.1	chr13:1575719-1575784	66	DreEX0004502	23.99	27.37	34.68	56.79
si:ch211-117l17.6	chr22:24269638-24269684	47	DreEX0066498	77.78	78.35	98.7	94.58
sars2	chr15:14718481-14718528	48	DreEX0064179	84.21	82.61	100	100
myt1b	chr23:7835524-7835607	84	DreEX0048956	64.8	89.47	100	100
MAP7 (2 of 2)	chr23:40017512-40017613	102	DreEX0005800	12.76	3.45	63.16	25
tom1	chr3:25800794-25800862	69	DreEX0080518	8.02	14.38	37.2	34.9
si:ch73-103b11.2	chr24:39437928-39437987	47	DreEX0068601	11.11	13.08	38.03	27.09
scrib	chr7:40987292-40987366	75	DreEX0064607	22.26	38.31	56.31	60.85
stx3a	chr14:21442609-21442719	111	DreEX0076245	19.45	23.65	30.77	42.96
stx3a	chr14:21445784-21445875	92	DreEX0076246	0	0	23.81	17.02
madd	chr7:34053012-34053081	70	DreEX0044312	44.76	49.59	65.33	77.08
tcf7l2	chr12:30870996-30871068	73	DreEX0077845	5.54	8.52	29.53	22.4
lmo7a	chr9:22100906-22100956	51	DreEX0043284	24.07	35.15	77.08	44.34
ccdc85al	chr6:6586834-6586891	58	DreEX0019621	84.47	64.44	90.24	92.31
gfm2	chr5:33984021-33984109	89	DreEX0034727	50.94	53.49	90	100
gfm2	chr5:33984266-33984326	61	DreEX0034728	65.33	53.19	92.86	100
far1	chr25:16020738-16020909	107	DreEX0032084	9.4	20.29	79.13	45.17
mia3	chr20:51955825-51955890	63	DreEX0046388	5.36	10.49	40.43	25.93
arhgap12a	chr2:43929767-43929832	66	DreEX0014224	40.15	21.65	94.69	92.66
kras	chr25:31033474-31033596	123	DreEX0042188	6.28	5.34	22.2	47.64
camk2b1	chr5:20437143-20437283	141	DreEX0018575	18.04	15.38	28.64	72.09
col11a2	chr19:7283003-7283224	222	DreEX0022849	61.69	64.29	74.23	100
tpd52l2b	chr23:17513300-17513347	48	DreEX0080782	10.42	11.04	28.42	39.86
sept8b	chr14:50069850-50069915	66	DreEX0065325	35.69	24.73	50.26	67.06
ptprea	chr12:43365084-43365173	90	DreEX0059592	0	0	17.35	12.82
vaspb	chr18:40781669-40781725	57	DreEX0084156	12.78	6.4	89.3	85.56
gpsm2	chr2:45654395-45654701	307	DreEX0035872	81	76.64	96.49	100
clasp2	chr19:43196730-43196771	42	DreEX0021952	62.5	88.68	94.12	100
ddx3	chr9:33529051-33529098	48	DreEX0026220	63.15	64.32	82.59	100
ccdc149b	chr1:39328978-39329010	33	DreEX0019436	69.17	74.1	87.06	87.07
tnc	chr5:27983190-27983465	276	DreEX0080092	63.54	62	83.24	87.88
tnc	chr5:27976112-27976384	273	DreEX0080093	7.63	16.28	56.89	56.52
llgl2	chr12:33640925-33640972	48	DreEX0043171	63.07	69.74	83.5	100
myo1b	chr9:16200469-16200555	87	DreEX0048625	48.37	45.03	66.68	85.43
mbd1b	chr11:25328742-25328912	171	DreEX0045266	77.19	82.12	93.25	96.18
col11a1a	chr24:28773139-28773237	99	DreEX0022817	77.22	58.66	88.41	97.21
col11a1a	chr24:28769933-28770229	297	DreEX0022818	78.51	61.18	90.84	96.97
pax2a	chr13:29657566-29657686	121	DreEX0053679	92.19	77.78	100	100
si:ch211-114c12.2	chr5:23627430-23628068	639	DreEX0066472	78.9	74.58	92.9	100
lrrfip1a	chr9:24285193-24285252	60	DreEX0043915	8.57	3.25	25.66	29.59
lrrfip1a	chr9:24287008-24287088	81	DreEX0043916	5.02	0	15.02	28.19
slain2	chr20:23551888-23551968	81	DreEX0071877	23.36	20.45	55.58	32.25
mark2b	chr7:24697504-24697530	27	DreEX0045074	32.45	47.02	68.19	64.33
pon1	chr16:24737727-24737892	166	DreEX0057090	43.69	38.49	94.55	94.14
pon1	chr16:24736983-24737109	127	DreEX0057091	48.42	34.8	94.05	95.8
pon1	chr16:24736698-24736898	201	DreEX0057092	50.31	39.74	95.41	96.37
pon1	chr16:24736313-24736394	82	DreEX0057093	45.98	47.73	95.69	96.51
trappc13	chr10:15398551-15398568	18	DreEX0081080	62.87	50.49	73.93	72.53
nupl1	chr24:24866302-24866397	96	DreEX0052278	19.58	33.96	52.45	39.09
fcho2	chr5:34546584-34546628	45	DreEX0032472	8.81	2.1	46.3	43.23
spata4	chr14:36056965-36057094	130	DreEX0074689	69.23	73.58	100	100
spata4	chr14:36056725-36056843	119	DreEX0074690	76.47	83.1	100	100
rgs12b	chr1:40513860-40513956	97	DreEX0061940	27.46	25.76	68.38	70.67
slc7a2	chr14:30040266-30040402	137	DreEX0073267	2.07	4.62	57.43	30.84
tmem144a	chr1:20625812-20625892	81	DreEX0079441	88.24	78.72	98.62	100
sulf1	chr24:19440741-19440794	54	DreEX0076432	11.43	13.74	36.72	19.46
ift80	chr15:1557728-1557796	69	DreEX0038789	85.51	79.59	100	100
terfa	chr4:76609509-76609616	108	DreEX0078211	15.66	10	78.29	82.41
pi4kb	chr16:38234424-38234468	45	DreEX0055337	7.79	8.57	46.51	43.48
C18H15orf38	chr18:21082342-21082417	76	DreEX0001281	75.93	80.95	89.58	100
trdn	chr20:40304325-40304375	51	DreEX0081108	83.2	78.71	100	100
ebf2	chr5:66760176-66760337	77	DreEX0028779	58.42	71.43	100	100
rffl	chr15:4564579-4564641	63	DreEX0061776	19.37	26.32	38.78	43.86
tbc1d23	chr6:28930928-28930972	45	DreEX0077471	40.57	39.66	67.38	81.93
alkbh3	chr25:29794868-29794947	80	DreEX0012755	0	0	30.95	26.88
uap1	chr6:35056027-35056068	42	DreEX0082619	3.77	4.41	93.39	76.39
paqr5b	chr7:33198334-33198378	45	DreEX0053456	5.31	2.44	36.7	54.84
pddc1	chr25:3680186-3680293	108	DreEX0054243	70.49	83.85	100	100
ubxn11	chr16:41730445-41730518	74	DreEX0083098	77.14	80.65	100	100
ccdc187	chr23:30093282-30094400	1119	DreEX0019494	7.06	7.34	66.09	70.19
svila	chr12:23753759-23754550	792	DreEX0076643	50.3	4.49	81.02	100
rltpr	chr18:22395674-22395742	69	DreEX0062347	58.76	60.29	100	100
si:ch211-266g18.10	chr17:15446464-15446505	42	DreEX0068111	61.92	55.88	78.48	69.75
aifm1	chr5:22060880-22061200	321	DreEX0012290	50.57	53.06	77.39	82.37
aifm1	chr5:22060721-22060780	60	DreEX0012291	54.77	50.13	70.84	80.26
fgfr2	chr13:46216912-46217050	139	DreEX0032683	0.11	4.41	63.72	50.54
zdhhc20b	chr24:24850215-24850250	36	DreEX0086292	23.18	13.11	30.59	67.22
cast	chr21:11524477-11524575	99	DreEX0019104	38.22	27.34	74.1	65.23
cast	chr21:11522976-11523104	129	DreEX0019105	2.29	1.81	44.37	48.19
cast	chr21:11522604-11522708	105	DreEX0019106	4.93	6.1	61.8	60.92
si:ch211-285f17.1	chr24:9449763-9449837	75	DreEX0068294	80.59	63.22	87.3	91.08
zfyve27	chr1:54224708-54224764	57	DreEX0086478	0	0	60.87	22.53
cylda	chr7:37265037-37265153	117	DreEX0025338	16.36	13.21	37.5	40
sorbs2b	chr14:29477074-29477919	846	DreEX0074482	30.97	32.66	51.52	43.21
sorbs2b	chr14:29474606-29474797	138	DreEX0074483	27.5	32.19	42.83	48.92
ank3a	chr17:20688802-20688867	66	DreEX0013121	10.42	2.8	72.29	50
ank3a	chr17:20686490-20686573	84	DreEX0013122	31.4	20.69	70.9	64.02
ank3a	chr17:20685552-20685683	57	DreEX0013123	36.32	20	77.18	68.27
FTCDNL1	chr9:24399365-24399460	96	DreEX0004568	55.84	67.8	85.14	97.3
FTCDNL1	chr9:24399561-24399716	156	DreEX0004569	51.72	58.94	78.62	95.74
nkain4	chr23:14520131-14520215	85	DreEX0050727	76.02	78.62	93.47	100
golga2	chr5:1417557-1417652	96	DreEX0035472	44.92	21.87	58.72	81.44
ch1073-291c23.1	chr13:234225-234287	63	DreEX0021305	54.38	59.15	82.58	95.22
ch1073-291c23.1	chr13:238746-238784	39	DreEX0021307	45.09	43.84	72.88	74.07
ch1073-291c23.1	chr13:238604-238657	54	DreEX0021308	51.83	43.11	76.87	74.56
crfb1	chr9:19097062-19097219	158	DreEX0024241	79.26	52.22	100	100
crfb1	chr9:19101182-19101350	169	DreEX0024242	84.51	48.35	100	100
crfb1	chr9:19106562-19106686	125	DreEX0024243	86.36	65.17	100	100
crfb1	chr9:19108679-19108840	162	DreEX0024244	87.46	67.75	100	100
arfip1	chr1:24788495-24788811	194	DreEX0014169	4.26	1.06	72.98	32.79
gria2a	chr1:20644387-20644501	115	DreEX0036061	23.81	23.03	51.89	46.4
actn2b	chr17:20118138-20118216	79	DreEX0010947	85.05	77.02	96.91	100
synrg	chr15:15967690-15967728	39	DreEX0076908	1	1.5	15.23	22
synrg	chr15:15957797-15957829	33	DreEX0076909	1	0.62	16.41	21.93
sh3yl1	chr17:30615591-30615704	114	DreEX0066062	69.1	64.77	100	100
sh3yl1	chr17:30613972-30614036	65	DreEX0066063	68	63.64	100	100
sh3yl1	chr17:30610811-30610923	113	DreEX0066064	76.02	72.78	100	100
sh3yl1	chr17:30607983-30608111	129	DreEX0066065	80.59	83.96	100	100
sh3yl1	chr17:30607698-30607848	151	DreEX0066066	82.61	83.33	100	100
frmd4ba	chr6:43256424-43256618	195	DreEX0033514	0.18	0	23.51	18.83
MEGF6 (1 of 2)	chr11:41128284-41128412	129	DreEX0005892	84.95	74.01	100	100
shc1	chr16:22912385-22912426	42	DreEX0066113	3.72	0	52.38	100
iqck	chr3:62120621-62120698	78	DreEX0039767	75.76	83.33	95.45	100
myo9b	chr2:37719224-37719400	177	DreEX0048830	2.86	0	38.32	17.24
nrg2a	chr21:28546163-28546239	77	DreEX0051577	66.56	66.35	95.14	100
ap5z1	chr3:40747914-40747955	42	DreEX0013806	11.63	0	23.26	25
ppip5k2	chr10:6857946-6858119	174	DreEX0057483	43.16	31.24	80.78	88.53
ccdc85cb	chr20:5131998-5132036	39	DreEX0019627	36.4	53.75	73.22	75.05
mark2a	chr21:27174765-27174791	27	DreEX0045060	45.85	60.55	78.23	70.64
C6H1orf159	chr6:40714315-40714356	42	DreEX0001653	61.9	58.14	96.64	78.95
exoc7	chr12:46722395-46722457	63	DreEX0031139	5.48	0.78	34.68	40.48
ctrb1	chr7:34796721-34796824	104	DreEX0024941	58.49	47.49	92.8	90.79
ctrb1	chr7:34796909-34796988	80	DreEX0024942	53.14	44	92.22	89.96
ctrb1	chr7:34804725-34804828	104	DreEX0024945	67.91	64.15	90.94	89.87
ctrb1	chr7:34804904-34804983	80	DreEX0024946	74.34	71.68	93.37	92.29
ctrb1	chr7:34805163-34805241	79	DreEX0024947	70.17	71.81	93.93	92.68
ctrb1	chr7:34806364-34806544	181	DreEX0024948	74.38	78.76	95.34	95.34
si:ch211-106h4.12	chr2:31684012-31684089	78	DreEX0066413	45.79	54.55	95.75	97.48
bckdhbl	chr3:16135913-16136059	147	DreEX0016778	51.61	36.84	58.27	74.55
si:dkey-82f1.1	chr25:2429044-2429130	87	DreEX0071008	92.08	75	100	100
si:zfos-1714f5.3	chr17:53329429-53329554	126	DreEX0071601	0	0	30.79	6.64
map7d1a	chr16:35768000-35768020	21	DreEX0044780	63.22	33.74	73.77	84.27
glyr1	chr3:36310141-36310224	84	DreEX0035173	27.27	23.57	47.29	48.37
glyr1	chr3:36309770-36309823	54	DreEX0035174	25.96	26.14	52.83	50.96
pkma	chr18:1054064-1054230	167	DreEX0055839	24.5	23.84	48.66	31.03
si:dkey-11f4.16	chr9:460073-460267	153	DreEX0069213	8.22	7.16	54.31	56.98
alad	chr5:53843937-53844020	84	DreEX0012551	78.79	76.19	100	100
sstr5	chr3:11152529-11152612	84	DreEX0075457	13.21	16.56	30.1	30.94
si:ch1073-366l7.1	chr19:48477067-48477117	51	DreEX0066306	70.86	72.41	94.99	93.1
rims2b	chr19:13235403-13235564	162	DreEX0062269	39.82	37.71	45.33	71.63
tmem39a	chr1:43288-43430	143	DreEX0079774	64.41	73.34	91.95	93.03
cyp2k16	chr3:12620163-12620323	161	DreEX0025431	38.03	31.93	60.54	50.1
cyp2k16	chr3:12620421-12620600	180	DreEX0025432	32.05	30.81	54.26	49.71
cyp2k16	chr3:12620691-12620832	142	DreEX0025433	32.63	33.77	55.68	57.27
cyp2k16	chr3:12627204-12627388	185	DreEX0025434	33.44	34.85	58.02	62.1
cyp2k16	chr3:12627562-12627703	142	DreEX0025435	36.04	36.28	55.99	64.7
rab11fip5a	chr13:14971403-14974297	2664	DreEX0060171	0	0	68.67	49.26
postnb	chr15:32878565-32878609	45	DreEX0057156	2.46	2.36	53.52	47.01
TOP1MT (2 of 2)	chr24:42035187-42035309	123	DreEX0008993	73.49	78.95	100	100
si:ch1073-219h3.1	chr21:7583486-7583588	103	DreEX0066253	26.39	10.53	55.27	36.28
ntng1a	chr24:29520019-29520063	45	DreEX0051908	94.44	57.14	100	100
marveld2a	chr10:2940478-2940603	126	DreEX0045128	2.82	0	59.72	55.99
pfkpa	chr24:3946397-3946492	96	DreEX0054823	34.93	31.51	60.15	59.08
epb41l5	chr9:29087329-29087369	41	DreEX0030237	26.31	18.27	57.55	76.53
mark2b	chr7:24701381-24701419	39	DreEX0045066	4.64	13.07	58.52	30.33
si:dkey-57h18.2	chr12:26466141-26466685	545	DreEX0070773	94.45	52.18	100	100
myo1ea	chr7:30367498-30367530	33	DreEX0048646	40.76	35.84	73.16	66.24
lpar2b	chr1:58420942-58420974	33	DreEX0043462	37.43	39.62	95.05	61.85
C7orf50	chr24:37816322-37816417	96	DreEX0001687	15.31	12.18	100	100
elavl4	chr8:16073802-16073840	39	DreEX0029661	54.63	29.61	62.91	91.62
cpt1aa	chr7:48533153-48533185	33	DreEX0024052	4.35	6.67	20.63	27.16
SYTL2 (1 of 2)	chr10:29373471-29373587	117	DreEX0008574	39.22	26.26	80.63	59.65
tmem72	chr13:30578780-30578851	72	DreEX0079908	72.55	93.33	100	100
tmem150c	chr10:5052111-5052178	68	DreEX0079469	85.66	78.89	100	100
gdpd2	chr14:32917561-32917626	66	DreEX0034622	77.27	71.91	86.11	95.18
sept7a	chr19:11421631-11421651	21	DreEX0065295	30.61	26.62	73.77	67.68
si:ch73-376g11.3	chr16:48730452-48730492	41	DreEX0068980	11.72	3.7	67.48	100
slc27a2b	chr25:31894882-31895040	159	DreEX0072453	59.04	54.5	78.13	76.79
si:dkey-205f16.2	chr13:5271737-5271967	231	DreEX0069833	11.11	12.9	82.98	100
gulp1a	chr9:42843533-42843543	11	DreEX0036711	19.07	7.9	26.92	32.3
rapgef2	chr14:48832505-48832519	15	DreEX0060835	0	0	36.48	100
kcnip3b	chr10:20713559-20713561	3	DreEX0040917	58.29	52.24	74.47	95.29
cyth1b	chr12:34080424-34080426	3	DreEX0025552	43.53	64.81	83.01	85.46
dnmt1	chr3:54346655-54346669	15	DreEX0027818	11.83	7.37	26.25	66.39
lrba	chr1:23401241-23401255	15	DreEX0043564	0	0	11.76	39.61
trim55b	chr24:24697167-24697169	3	DreEX0081281	70.91	60.38	89.66	92.87
dnm2a	chr3:50374252-50374263	12	DreEX0027775	68.24	80.53	87.64	93.59
si:ch211-210c8.7	chr23:33810970-33810984	15	DreEX0067486	1.19	4.63	21.12	35.16
pycr1b	chr11:44910556-44910559	4	DreEX0059985	0	0	34.23	34.44
exoc6b	chr7:25013448-25013459	12	DreEX0031123	6.42	4.75	18.07	36.5
appa	chr1:638055-638222	162	DreEX0013999	29.91	18.29	38.97	64.29
TSC2	chr1:53549954-53550082	129	DreEX0009092	51.59	51.43	67.22	100
fgfr1a	chr8:51473548-51473695	148	DreEX0032641	1.32	0	68.18	100
numb	chr17:51739829-51739981	153	DreEX0052085	51.42	45.6	85.45	58.36
slka	chr13:24666762-24666854	93	DreEX6061391	2.94	0	59.49	29.58
git2b	chr10:40380204-40380293	90	DreEX0034917	18.37	0	34.78	33.33
FLNB (2 of 2)	chr11:41969117-41969200	84	DreEX0004329	46.52	29.75	86.4	100
ESRP dependent intron retention events
Gene name	Event genomic coordinates	Length	Vast-tools ID	Embr_5dpf_ESRP_DKO_a	Embr_5dpf_ESRP_DKO_b	Embr_5dpf_ESRP_WT_a	Embr_5dpf_ESRP_WT_b
lpar2b	chr1:58415790-58420941	5152	DreINT0090085	37.28	38.63	64.36	66.59
FRG1	chr1:15982479-15982550	72	DreINT0011533	7.44	15.82	100	100
arglu1b	chr1:6984694-6986903	2210	DreINT0032045	6.64	2.36	23.36	20.48
pcdh10a	chr1:12106366-12109758	3393	DreINT0110858	47.54	53.97	67.62	66.67
si:ch211-196h16.12	chr1:54328058-54329407	1350	DreINT0137395	11.45	5.62	27.27	20
olfm2b	chr1:58539139-58539265	127	DreINT0108369	5.45	0	25	10.53
gigyf1	chr10:22560103-22560454	352	DreINT0072585	16.16	20.96	43.71	71.88
chsy3	chr10:16789334-16789458	125	DreINT0046835	75.86	83.67	43.33	20.45
smg6	chr10:35641984-35646192	4209	DreINT0153259	1.49	2.36	7.53	29.41
bmpr1bb	chr10:1080280-1087069	6790	DreINT0037817	21.55	34.15	51.83	73.65
sardh	chr10:10602963-10603488	526	DreINT0130777	76.39	80.43	94.32	94.97
tbce	chr11:44350330-44351565	1236	DreINT0160879	8.74	38.78	2.7	0
srsf6b	chr11:1497389-1498709	1321	DreINT0156124	23.46	21.43	38.64	39.62
syn2b	chr11:693368-693766	399	DreINT0159029	23.46	37.82	61.27	92.06
si:dkey-264d12.5	chr11:39886623-39887602	980	DreINT0145188	0	0	7.69	33.33
itih3a	chr11:3604090-3604462	373	DreINT0083423	10.92	22.39	0	0
glt8d1	chr11:3952969-3953061	93	DreINT0073117	12.28	26.96	0	0
adprm	chr12:92743-93135	393	DreINT0027275	19.51	13.73	1.89	0
l3mbtl2	chr12:18862400-18862485	86	DreINT0087845	30.43	37.25	3.12	17.39
g6pc3	chr12:3197450-3198352	903	DreINT0070776	36.14	71.03	0	0
ccdc186	chr12:30290846-30299504	8659	DreINT0042482	15.66	34.78	3.23	0
rpl38	chr12:38382095-38382275	181	DreINT0128749	78.43	66.71	96.47	88.07
ndufaf1	chr13:33116517-33116646	130	DreINT0103230	32.19	20.86	1.39	1.1
si:dkeyp-121d4.3	chr13:4214348-4214605	258	DreINT0147501	27.84	17.39	1.96	9.52
tmem234	chr13:33184471-33184550	80	DreINT0164794	53.32	53.92	62.96	86.44
lclat1	chr13:51753745-51753775	31	DreINT0088553	79.11	78.23	53.89	43.04
fuom	chr13:24454092-24454606	515	DreINT0070554	21.67	10.64	2.08	0
ckba	chr13:15566767-15568977	2211	DreINT0047111	3.16	2.52	21.94	35.15
si:dkey-188i13.6	chr13:37483888-37484118	231	DreINT0143367	13.3	16.48	41.42	33.81
si:ch1073-121p1.1	chr13:6032217-6032930	714	DreINT0134831	8.76	3.51	38.58	22.64
mars2	chr14:23383210-23385119	1910	DreINT0093430	18.18	16.13	2.22	0
rnasel3	chr14:38315169-38315454	286	DreINT0127376	83.72	42.15	100	100
ssrp1a	chr14:21709936-21710120	185	DreINT0156330	0.36	4.28	14.35	28.36
gm2a	chr14:25927231-25927301	71	DreINT0073209	79.95	92.34	71.02	57.58
nup62l	chr14:10319165-10322247	3083	DreINT0107628	12.67	12.16	20.63	34.21
ccna2	chr14:47387263-47387350	88	DreINT0043028	54.72	28.57	84.09	88.46
hepacama	chr15:22387292-22387592	301	DreINT0077379	0	0.93	10.28	28.21
zgc:77118	chr15:35257748-35257913	166	DreINT0180568	16.99	13.19	27.4	35.8
wsb1	chr15:31286345-31289985	3641	DreINT0176031	10.05	4.2	19.73	36.13
tmem97	chr15:23855356-23857662	2307	DreINT0165226	4.32	5.92	27.94	57.72
zgc:162608	chr15:21940869-21941749	881	DreINT0179560	26.38	30.34	40.86	59.77
setdb1b	chr16:22103542-22103913	372	DreINT0133546	0	0	13.16	26.83
sh3d21	chr16:35974229-35980230	6002	DreINT0134354	57.27	48.52	76.32	74.46
gpatch3	chr16:53710099-53713516	3418	DreINT0074106	2.63	2.95	27.57	31.63
epn1	chr16:12853523-12853766	244	DreINT0063905	41.24	28.21	16.67	14.29
pnisr	chr16:32714350-32714961	612	DreINT0116668	19.22	9.09	49.68	34.25
pnisr	chr16:32710677-32710973	297	DreINT0116660	15.26	2.56	25.62	35.4
srrm1	chr17:25409872-25413321	3450	DreINT0156028	10.22	6.34	32.94	37.18
asmt2	chr17:26803205-26803304	100	DreINT0034187	2.7	16	37.78	23.4
qkia	chr17:27786826-27789114	2289	DreINT0123153	6.53	17.07	33.69	51.52
si:ch73-204p21.2	chr17:16074398-16075849	1452	DreINT0141144	32.42	41.83	2.1	1.5
FO704777.1	chr17:43729970-43730072	103	DreINT0011086	25.42	17.07	9.94	0
reep3a	chr17:19600876-19602684	1809	DreINT0125922	2.37	4.17	20.41	20
mgmt	chr17:20198208-20198494	287	DreINT0095739	31.85	43.36	19.84	21.05
ank3a	chr17:20691517-20696680	5164	DreINT0029752	60.19	56.79	24.01	39.98
si:ch211-266o15.1	chr17:14731614-14739641	8028	DreINT0139555	39.23	47.36	13.76	25.16
si:ch211-15d5.11	chr17:24689038-24689119	82	DreINT0136585	15.25	20	5	0
C18H15orf59	chr18:50279925-50280087	163	DreINT0003048	7.14	36.36	0	0
tcf25	chr18:31210302-31210575	274	DreINT0161240	18.74	19.1	0	0
tcf25	chr18:31210591-31211024	434	DreINT0161241	14.14	17.12	0	0
C18H3orf33	chr18:34172389-34176092	3704	DreINT0003085	36.17	23.33	13.21	5.26
si:ch211-136a13.2	chr18:49212631-49218677	6047	DreINT0136051	17.29	16.28	33.9	82.98
gmeb1	chr19:16178402-16179616	1215	DreINT0073243	0	3.14	10.63	24.46
srsf4	chr19:13494628-13496653	2026	DreINT0156100	6.98	4.37	20.67	30.26
twistnb	chr19:2215447-2215578	132	DreINT0169980	67.35	64.4	90.48	92.31
eif4e2	chr2:45264593-45264709	117	DreINT0062228	40.74	36.05	50.62	76.47
CU929447.2	chr2:56907685-56907804	120	DreINT0008684	64.16	16.51	4.05	0
u2surp	chr2:26979010-26981051	2042	DreINT0170222	19.07	5.56	31.87	37.14
gfi1aa	chr2:10983219-10988187	4969	DreINT0072237	12.82	11.11	53.19	56
mthfd1l	chr20:26581276-26581821	546	DreINT0098550	42.57	16.8	6.67	8.33
si:dkey-181i3.8	chr20:1179669-1180743	1075	DreINT0143246	27.78	19.23	11.86	0
tnfaip2a	chr20:18772923-18773007	85	DreINT0165575	0	0	15.19	26.97
itpk1a	chr20:27186572-27186716	145	DreINT0083518	48.39	17.5	0	0
si:dkey-60a16.1	chr20:5023154-5024499	1346	DreINT0146360	0.82	0	6.82	29.41
p2rx4a	chr21:15634074-15634161	88	DreINT0109373	0	0.95	11.63	29.41
si:ch211-145n14.3	chr21:42032174-42032246	73	DreINT0136217	62.86	77.98	39.46	33.13
UIMC1	chr21:37370322-37370434	113	DreINT0022080	17.7	14.71	0	0
gls2b	chr22:10080946-10081058	113	DreINT0073055	20.75	21.05	43.4	32.26
atpaf1	chr22:17166710-17169170	2461	DreINT0035812	23.56	38.01	1.17	0.34
tcf3b	chr22:20312146-20313232	1087	DreINT0161277	11.37	19.77	1.08	0
osbpl1a	chr22:16309306-16311763	2458	DreINT0108750	30.61	16.13	8.45	0
slc34a2b	chr23:1095317-1095789	473	DreINT0150673	100	100	74.68	63.22
si:ch73-269m23.4	chr23:45077229-45080763	3535	DreINT0141402	31.5	32.79	14.4	12.57
si:ch73-390p7.2	chr23:17952795-17952951	157	DreINT0141856	75	82.22	39.58	65.64
si:rp71-26b20.1	chr24:1379690-1380291	602	DreINT0148324	25.97	1.27	39.64	43.39
zgc:174160	chr24:25088129-25088286	158	DreINT0179986	20.02	23.72	50.29	72.17
map7d2b	chr24:24001528-24010393	8866	DreINT0092957	37.21	43.56	17.71	19.15
zgc:112982	chr24:23966113-23969000	2888	DreINT0178540	21.53	12.06	29.21	45.9
ubl7a	chr25:31336640-31336721	82	DreINT0170846	0	0	11.34	21.54
irf7	chr25:25452240-25452322	83	DreINT0082602	3.1	2.11	15.45	48.81
fnbp4	chr25:28209393-28210250	858	DreINT0069261	19.57	14.27	40.88	55.15
pax6a	chr25:14948893-14952967	4075	DreINT0110587	8.11	7.49	32.69	15.74
NANS (2 of 2)	chr25:5165777-5167639	1863	DreINT0015204	8.87	14.21	20.29	54.1
si:ch211-103e16.4	chr25:25257012-25257390	379	DreINT0135262	3.88	2.7	16.59	35.14
neil1	chr25:26384091-26384180	90	DreINT0103624	0	1.4	29.86	34.29
recql5l	chr3:59703110-59703478	369	DreINT0125898	11.19	2.16	27.13	26.03
nprl3	chr3:54791660-54795456	3797	DreINT0105971	15.56	24.46	2.03	6.16
fus	chr3:32573836-32576154	2319	DreINT0070583	4.64	5.59	31.14	49.46
tmem106c	chr3:1612774-1615952	3179	DreINT0164192	6.77	1.37	29.17	15.15
BX005085.4	chr3:7274878-7275767	890	DreINT0002212	42.86	29.87	53.66	57.89
zgc:153952	chr3:16692216-16692415	200	DreINT0179207	32.88	32.69	44.02	56.74
ttll1	chr4:76546710-76546788	79	DreINT0169389	2.94	3.53	16.84	24.41
ndufb2	chr4:22761470-22761553	84	DreINT0103274	0.31	0.28	34.24	53.25
gpr19	chr4:136039-138977	2939	DreINT0074496	28.17	9.76	0	0
dram1	chr4:17673649-17675494	1846	DreINT0059933	4.76	8.74	22.81	35.14
svopl	chr4:9779844-9779990	147	DreINT0158785	59.3	51.72	40.14	30
BCL2L14	chr4:4595818-4598195	2378	DreINT0001877	4.21	3.4	27.52	35.29
rangrf	chr5:53633894-53634019	126	DreINT0124385	64.38	69.01	27.42	26.98
chek2	chr5:9551802-9555044	3243	DreINT0046355	8.82	9.8	67.86	18.75
si:ch211-155m12.5	chr5:8455828-8458675	2848	DreINT0136489	20	20	0	0
gtf2h2	chr5:25627627-25629406	1780	DreINT0075761	1.57	1.56	20.75	29.73
rfc5	chr5:12045755-12048931	3177	DreINT0126223	5.85	4.23	31.79	16.98
entpd2a.2	chr5:28963958-28965846	1889	DreINT0063216	22.22	31.91	2.86	3.53
grin1b	chr5:29031109-29031815	707	DreINT0075101	25.11	5.12	32.26	58.72
zgc:163098	chr5:36696167-36698359	2193	DreINT0179664	5.98	0	20	25
zgc:163098	chr5:36698404-36698971	568	DreINT0179643	14.96	5.26	29.63	25
ebf2	chr5:66760338-66760674	337	DreINT0060902	25.81	16	10.34	0
sec23b	chr6:6622079-6623703	1625	DreINT0132173	22.99	11.3	53.79	44.83
efcab7	chr6:32047397-32048626	1230	DreINT0061422	1.66	0	14.04	30
col7a1	chr6:40188151-40188255	105	DreINT0050294	10.19	14.21	38.7	50.05
tp63	chr6:28909496-28909738	243	DreINT0166703	28.38	17.75	2.74	2.26
stau1	chr6:46430148-46432387	2240	DreINT0157259	76.64	72.29	53.12	60.4
nelfcd	chr6:49795340-49797956	2617	DreINT0103799	14.15	28.36	0	0
glyctk	chr6:43025884-43027455	1572	DreINT0073193	0	0	12.87	37.08
glyctk	chr6:43023192-43025456	2265	DreINT0073195	0	0	32.69	7.2
ilf3a	chr6:8143726-8144068	343	DreINT0081263	1.13	0	16.41	35.16
GRAMD2	chr7:53315472-53319097	3626	DreINT0012175	40	37.04	21.74	22.22
paqr5b	chr7:33199167-33201565	2399	DreINT0110227	0	0	11.11	34.78
zgc:194312	chr7:20083461-20085138	1678	DreINT0180198	30.67	28.21	6.38	11.11
tp53bp1	chr7:52623126-52625309	2184	DreINT0166622	0	1.82	9.88	33.33
irx3a	chr7:35772674-35773006	333	DreINT0082657	13.94	23.15	35.37	46.34
si:dkey-19b23.7	chr7:20336325-20336428	104	DreINT0143669	24.59	17.39	0	0
dis3l	chr7:33971338-33972754	1417	DreINT0057329	7.22	0	23.9	21.1
snrpa1	chr7:9052147-9057576	5430	DreINT0153873	0	0	14.29	69.23
DPEP3	chr7:35006250-35010428	4179	DreINT0009485	0	0	8.5	24.76
wrap53	chr7:20653831-20656882	3052	DreINT0175961	13.85	25	1.68	6.58
trim33	chr8:10953813-10966441	12629	DreINT0167541	0	0	6.9	33.33
BICD2 (2 of 2)	chr8:52993667-52998695	5029	DreINT0002014	96.03	88.24	39.49	19.3
cry2a	chr8:21213260-21215011	1752	DreINT0052290	15.06	14.29	39.04	48.72
ercc8	chr8:16717100-16719588	2489	DreINT0064412	14.52	14.15	43.88	44
CR376723.1	chr8:31203935-31208646	4712	DreINT0007635	27.27	33.33	0	0
nabp1a	chr9:24406655-24406882	228	DreINT0101690	10.71	11.11	21.62	65.08
lcp1	chr9:56663365-56683386	20022	DreINT0088593	57.44	64.09	80.49	84.37
gpr143	chr9:55493205-55500842	7638	DreINT0074419	29.55	34.03	41.29	59.74
ccdc93	chr9:38544463-38544602	140	DreINT0042915	26.15	30.56	16.21	5.81
prmt2	chr9:9982367-9983985	1619	DreINT0120192	10.87	6.98	31.03	37.5
RRP1B	chr9:192650-192775	126	DreINT0018375	77.94	91.53	55.27	36.94
prkag3b	chr9:14133068-14134991	1924	DreINT0119699	18.09	12.77	32.77	40.58
scel	chr9:17323656-17323863	208	DreINT0131292	43.82	48.4	29.58	27.36
sf3b1	chr9:32361370-32363888	2519	DreINT0133689	17.08	8.02	31.7	36.99
EMC4 (2 of 2)	KN150334.1:15644-15701	58	DreINT0009895	27.23	31.41	94.39	98.65
ESRP dependent alternative donor events
Gene name	Event genomic coordinates	Length	Vast-tools ID	Embr_5dpf_ESRP_DKO_a	Embr_5dpf_ESRP_DKO_b	Embr_5dpf_ESRP_WT_a	Embr_5dpf_ESRP_WT_b
ccdc80	chr9:34298270-34298471	118	DreALTD0004803-2/2	0.00	0.00	25.00	13.33
noc2l	chr23:23233443-23233537	54	DreALTD0012800-2/2	17.28	14.04	0.00	0.00
magi1b	chr11:18900194-18900425	8	DreALTD0011107-2/4	6.67	11.11	52.86	41.18
magi1b	chr11:18900194-18900431	14	DreALTD0011107-3/4	93.33	88.89	47.14	58.82
ccdc106a	chr16:17751843-	9	DreALTD0004719-3/3	84.47	65.96	90.14	93.10
tcf12	chr7:52265836-52265977	39	DreALTD0020240-2/2	81.50	64.00	89.53	90.91
esrrga	chr17:29884968-29885103	4	DreALTD0007583-2/2	6.02	52.63	0.00	0.00
katnb1	chr7:51884004-51884141	113	DreALTD0010246-2/4	16.67	15.00	32.08	96.55
lrp5	chr25:10552673-10552900	6	DreALTD0010970-2/2	64.17	43.73	80.50	100.00
fam20b	chr20:16013264-16013415	50	DreALTD0007854-2/5	63.96	71.53	31.72	51.76
klc1a	chr13:15751799-15751960	27	DreALTD0010491-2/2	16.61	17.05	34.00	43.73
esrp1	chr16:26782027-26782225	12	DreALTD0007577-2/3	97.42	100.00	27.86	9.52
ankrd45	chr2:35745576-35745849	174	DreALTD0003171-2/2	100.00	93.94	73.08	30.77
eif4e1c	chr13:-18180597	51	DreALTD0007254-2/3	12.83	19.72	1.94	0.00
usp25	chr10:38268041-38268168	12	DreALTD0021778-2/2	100.00	100.00	94.99	61.65
RRBP1 (1 of 2)	chr13:33513284-33513368	9	DreALTD0001815-2/2	100.00	100.00	87.88	30.38
hnrnpr	chr19:81214-81385	18	DreALTD0009517-2/2	40.36	42.20	31.79	16.18
rhpn2	chr7:38111617-38111693	30	DreALTD0015722-2/3	74.77	72.53	36.72	67.01
si:ch211-212d10.1	chr22:18508793-18509047	27	DreALTD0017317-2/2	0.00	0.00	39.13	14.29
znf710a	chr18:26104218-26105752	180	DreALTD0023247-2/3	50.98	40.00	19.24	7.69
znf710a	chr18:26104218-26105782	210	DreALTD0023247-3/3	49.02	60.00	72.69	92.31
s100a1	chr16:29452485-	4	DreALTD0016353-2/3	88.46	81.48	100.00	100.00
zdhhc5a	chr1:43858148-43858547	88	DreALTD0022534-2/2	39.60	38.84	25.76	17.44
her8a	chr7:26163315-26163393	12	DreALTD0009287-2/3	97.56	85.71	77.42	73.33
haus4	chr5:1444026-1444163	9	DreALTD0009150-2/2	0.00	0.00	9.52	50.00
elp2	chr19:35126344-35126401	11	DreALTD0007354-2/2	62.96	68.61	80.80	100.00
arpc5b	chr20:34248985-34249093	1	DreALTD0003585-2/3	52.68	59.46	79.66	83.07
slain1a	chr9:17361088-17361435	15	DreALTD0018653-2/2	49.28	53.83	32.69	38.20
taf7	chr14:-40485528	173	DreALTD0020108-2/2	91.01	86.36	40.48	32.65
C1H7orf55	chr1:54492235-54492441	2	DreALTD0000331-2/4	38.13	43.06	94.14	91.29
carf	chr9:13259012-13259133	12	DreALTD0004611-2/2	9.97	15.95	66.36	82.07
slc20a1a	chr8:31056280-31056411	12	DreALTD0018719-2/2	39.69	38.02	10.71	7.32
nup62l	chr14:-10319248	84	DreALTD0013125-2/2	35.06	36.95	57.03	75.90
rbfox1l	chr16:31955146-31955394	129	DreALTD0015448-8/9	83.87	76.00	55.38	59.26
sde2	chr22:26260645-26261224	12	DreALTD0016530-2/2	89.36	97.06	84.07	44.44
marveld2a	chr10:2942571-2942656	31	DreALTD0011282-2/2	26.92	32.65	15.17	10.54
gbf1	chr13:7412354-7412522	6	DreALTD0008503-2/2	100.00	100.00	94.34	61.11
gstz1	chr17:-44992790	90	DreALTD0009019-2/2	56.00	56.00	72.07	76.00
morc2	chr25:3619555-	19	DreALTD0011836-3/5	77.48	100.00	72.31	37.50
ap3m1	chr13:25069655-25069701	16	DreALTD0003286-2/3	36.28	41.79	0.00	0.00
rsrp1	chr13:45331765-45331934	122	DreALTD0016272-6/6	6.47	32.04	0.00	0.00
TCERG1 (1 of 3)	chr21:41785823-41786038	80	DreALTD0002071-2/2	9.35	8.57	18.41	46.60
irx6a	chr7:35241373-35241487	9	DreALTD0010023-2/2	74.24	67.31	90.26	92.79
hnrpl	chr5:36306167-36306353	102	DreALTD0009534-2/3	96.30	78.26	48.15	66.67
ficd	chr5:19987300-	5	DreALTD0008148-2/4	55.26	58.97	3.92	0.00
yars	chr19:-31297716	12	DreALTD0022367-2/2	22.13	23.97	0.00	0.00
itga11a	chr7:32911406-32911529	10	DreALTD0010050-2/2	23.91	42.31	0.00	0.00
SNAPC2	chr7:25853877-	4	DreALTD0001962-2/3	100.00	100.00	68.42	6.45
erbb3b	chr23:25353651-25353748	6	DreALTD0007521-2/2	83.72	54.55	90.32	91.67
slc37a4a	chr15:-9318724	74	DreALTD0018889-2/3	53.33	36.84	96.88	100.00
slc37a4a	chr15:-9318835	185	DreALTD0018889-3/3	6.67	26.32	0.00	0.00
ubtfl	chr2:32390163-32390291	15	DreALTD0021634-2/3	74.29	67.69	56.70	45.10
ubtfl	chr2:32378363-32378494	66	DreALTD0021637-2/2	75.82	69.54	58.31	48.55
zgc:85858	chr23:44836053-44836203	4	DreALTD0023056-3/5	95.16	98.62	63.96	78.89
zgc:85858	chr23:44836053-44836207	8	DreALTD0023056-5/5	0.00	0.00	27.76	18.97
nbn	chr16:23925579-23925700	4	DreALTD0012425-2/2	80.45	100.00	59.77	33.46
CHCHD4 (2 of 2)	chr6:40065702-	74	DreALTD0000713-2/2	33.75	47.06	12.99	6.67
hnrnph1	chr14:6701192-6701422	132	DreALTD0009497-3/3	65.35	57.54	45.90	3.50
kpna5	chr16:32226647-32226752	4	DreALTD0010570-2/2	0.00	0.00	13.79	21.62
ints10	chr14:711220-711392	2	DreALTD0009953-2/5	48.00	46.58	77.14	81.10
ints10	chr14:711220-711394	4	DreALTD0009953-3/5	42.00	45.32	5.71	2.91
atg4da	chr1:-50743148	4	DreALTD0003759-2/2	13.07	35.35	1.61	0.00
rab3gap2	chr17:25597401-25597520	45	DreALTD0015244-2/2	17.19	18.18	2.38	0.00
tp63	chr6:28909371-28909507	12	DreALTD0021004-2/2	80.74	64.04	11.52	2.26
atg4c	chr6:32315154-32315339	12	DreALTD0003758-2/2	26.98	23.33	17.78	0.00
etv5b	chr6:13904584-13904643	6	DreALTD0007612-2/2	74.07	77.38	96.67	89.47
gsnb	chr5:62602261-62602382	90	DreALTD0008997-2/2	85.19	66.67	27.78	0.00
pabpn1	chr24:14416280-14416547	244	DreALTD0013394-3/3	31.45	41.69	52.47	56.43
ebp	chr23:19226402-19226708	113	DreALTD0007032-2/2	98.79	95.18	86.99	74.88
RPS17	chr25:182118-182398	188	DreALTD0001813-3/3	23.91	28.21	95.19	83.33
akr1a1b	chr6:33940623-	39	DreALTD0002921-2/2	90.43	95.85	72.97	60.90
glrba	chr1:20746390-20746539	15	DreALTD0008651-2/2	59.09	62.16	27.27	50.00
camk2a	chr21:43915443-43915495	12	DreALTD0004526-2/2	47.82	50.54	27.89	35.32
kifc3	chr18:45577205-45577354	6	DreALTD0010473-2/2	64.84	55.38	2.09	0.00
mcmbp	chr13:25418212-	12	DreALTD0011408-2/2	3.92	0.00	19.83	18.75
nmnat1	chr23:29643059-	203	DreALTD0012781-3/3	47.62	36.36	77.27	100.00
gtf2h5	chr20:26148559-	26	DreALTD0009045-2/2	42.42	52.42	86.00	85.66
camk2g2	chr13:22093084-22093138	9	DreALTD0004534-2/2	78.30	72.73	64.00	53.85
ldb3a	chr13:-22346434	40	DreALTD0010740-3/3	53.06	35.00	25.93	16.39
rltpr	chr18:22406184-22406288	9	DreALTD0015757-2/2	57.41	72.62	87.68	92.66
zgc:113276	chr11:29699654-	4	DreALTD0022709-2/2	76.09	66.67	39.71	60.00
cep63	chr6:27932503-27932568	21	DreALTD0005128-2/2	30.00	37.25	24.32	0.00
cep63	chr6:27921857-27922054	36	DreALTD0005129-2/2	45.00	47.10	39.78	0.00
nr1h4	chr18:15686887-15687023	27	DreALTD0012924-2/2	96.00	100.00	15.38	21.21
baz2ba	chr6:11756193-11756494	105	DreALTD0004095-3/3	42.89	59.22	75.40	81.28
cdc42l2	chr23:17030806-17030943	28	DreALTD0004960-2/2	100.00	100.00	78.79	51.56
eps8l1	chr3:16382242-16382344	39	DreALTD0007511-2/2	68.44	60.61	83.60	77.72
fbrsl1	chr5:17244261-17244338	6	DreALTD0007984-2/2	71.22	49.65	33.03	22.76
usp24	chr20:7476489-7476630	24	DreALTD0021777-2/2	87.31	73.05	94.84	100.00
rnf220a	chr2:33210556-33210677	78	DreALTD0015835-3/4	57.61	55.36	75.61	76.56
ank3a	chr17:20696618-20696761	63	DreALTD0003112-2/2	38.12	47.85	14.02	16.27
clasrp	chr18:36644482-36644525	4	DreALTD0005408-2/2	12.85	3.53	23.36	23.36
cdc42ep5	chr16:13990873-	34	DreALTD0004955-2/2	18.70	26.09	32.18	51.85
atp2b2	chr11:1132551-1132719	82	DreALTD0003847-2/2	86.36	88.89	67.44	57.14
PLEKHB1	chr10:36791569-36791662	15	DreALTD0001650-2/2	77.43	62.45	86.70	100.00
csf1b	chr8:37168608-37168648	4	DreALTD0005969-2/2	100.00	97.74	89.34	74.35
RBM33 (1 of 2)	chr7:40651561-40651874	12	DreALTD0001741-2/2	60.26	66.67	36.36	5.08
zgc:112962	chr8:21039486-21039614	92	DreALTD0022673-2/3	44.64	65.00	6.09	13.89
nfyc	chr19:42501732-42501838	3	DreALTD0012683-2/2	74.84	75.97	69.57	29.29
farp1	chr1:2260064-2260286	24	DreALTD0007939-2/2	29.70	33.33	5.45	9.09
GPRIN3	chr1:50215026-	128	DreALTD0001171-2/2	67.65	30.00	6.90	0.00
aaed1	chr8:1206453-1206587	24	DreALTD0002354-3/3	63.74	64.55	90.61	91.89
cpz	chr1:40106798-40107033	39	DreALTD0005827-2/3	76.87	58.12	38.75	51.91
CABZ01102039.1	chr12:8745-8936	3	DreALTD0000583-2/2	69.61	63.85	89.49	83.94
pbrm1l	chr6:46423665-46423862	84	DreALTD0013582-2/2	12.89	22.75	2.02	0.00
myo9b	chr2:37705494-37705633	12	DreALTD0012281-2/3	16.06	19.47	32.84	36.57
asip1	chr6:49984491-	123	DreALTD0003672-3/3	34.83	36.96	18.09	4.62
mettl22	chr3:27784353-27784428	42	DreALTD0011555-2/2	93.88	100.00	88.24	75.00
depdc5	chr10:17218518-17218673	4	DreALTD0006495-2/3	28.17	28.53	0.00	0.00
depdc5	chr10:17218458-17218673	64	DreALTD0006495-3/3	71.83	71.47	100.00	100.00
med11	chr10:-22942884	16	DreALTD0011461-2/4	79.52	84.39	65.64	62.07
med11	chr10:-22942956	88	DreALTD0011461-3/4	20.00	15.61	34.36	37.93
plce1	chr12:5359381-5359593	104	DreALTD0014161-2/2	86.21	41.67	96.30	100.00
igsf5a	chr10:39091399-39091514	27	DreALTD0009807-2/2	22.22	10.00	0.00	0.00
si:dkey-164f24.2	chr8:32479012-32479050	3	DreALTD0017883-2/2	0.00	0.00	13.74	28.32
ADGRE5 (1 of 3)	chr1:57834241-57834425	17	DreALTD0000037-2/2	0.00	0.00	6.55	31.21
plk2a	chr10:-4476782	5	DreALTD0014232-2/2	100.00	100.00	94.81	72.22
si:dkey-71d15.2	chr21:34898014-34898094	4	DreALTD0018374-2/2	47.06	40.00	68.75	68.75
THAP8	chr24:36449100-	4	DreALTD0002084-2/2	21.05	15.00	3.33	0.00
actr5	chr9:332994-333229	4	DreALTD0002635-2/2	90.91	100.00	82.76	70.59
pank4	chr11:15744275-15744369	12	DreALTD0013471-2/2	35.41	48.69	22.55	20.96
pycr1b	chr11:44917189-44917378	10	DreALTD0015171-5/8	30.89	27.25	0.00	0.00
pycr1b	chr11:44917189-44917386	18	DreALTD0015171-8/8	0.54	0.14	100.00	100.00
lsr	chr15:34091495-34091623	15	DreALTD0011033-2/2	88.35	91.67	63.79	56.99
C21orf2	chr11:44899836-44899932	3	DreALTD0000353-2/2	0.00	0.00	72.92	76.92
nme2b.2	chr19:48452386-48452487	7	DreALTD0012770-2/5	62.21	49.29	74.08	77.92
nme2b.2	chr19:48452386-48452781	301	DreALTD0012770-4/5	19.79	38.02	11.92	8.82
elof1	chr3:14348422-	45	DreALTD0007346-4/5	100.00	100.00	86.15	83.82
si:rp71-1h20.9	chr21:-2066248	9	DreALTD0018563-2/2	8.42	7.29	33.33	64.86
pcdh10a	chr1:12106208-12106525	160	DreALTD0013601-2/2	38.24	34.09	45.16	58.82
ebf3a	chr12:42418859-42419026	12	DreALTD0007027-2/2	36.07	57.35	29.87	6.06
si:dkey-102m7.3	chr14:14531423-14531476	5	DreALTD0017778-2/4	39.43	46.53	0.00	0.00
si:dkey-102m7.3	chr14:14531423-14531480	9	DreALTD0017778-3/4	59.79	52.08	100.00	100.00
tefm	chr6:22086246-22086395	32	DreALTD0020318-2/2	77.95	79.84	100.00	100.00
uvssa	chr14:14781494-14781646	34	DreALTD0021876-2/2	100.00	89.92	80.10	18.62
FQ311894.1	chr13:1575719-1575826	42	DreALTD0001089-2/2	10.35	0.00	33.81	27.39
magi3a	chr23:26323150-26323359	24	DreALTD0011110-2/2	68.31	75.00	51.38	43.24
nrp1a	chr24:1177748-1177804	9	DreALTD0012975-2/2	60.38	70.27	44.74	46.03
C11H19orf25	chr11:7267231-7267266	4	DreALTD0000260-2/2	96.36	82.94	54.32	75.00
ptpn22	chr23:26237275-26237379	15	DreALTD0015034-2/2	98.39	100.00	73.13	92.86
scmh1	chr16:35616466-35616636	6	DreALTD0016479-2/2	100.00	100.00	93.51	66.67
ESRP dependent alternative acceptor events
Gene name	Event genomic coordinates	Length	Vast-tools ID	Embr_5dpf_ESRP_DKO_a	Embr_5dpf_ESRP_DKO_b	Embr_5dpf_ESRP_WT_a	Embr_5dpf_ESRP_WT_b
prkag3b	chr9:14132955-14133095	28	DreALTA0021383-2/3	31.30	21.15	52.04	55.34
daxx	chr19:7110750-7110995	37	DreALTA0009319-2/3	68.06	71.43	36.36	60.87
daxx	chr19:7110750-7111050	92	DreALTA0009319-3/3	31.94	28.57	63.64	39.13
spi1b	chr7:32386819-32386900	3	DreALTA0028128-2/2	37.65	28.57	18.75	0.00
strn3	chr17:28707542-28707623	3	DreALTA0028682-2/2	80.93	80.00	97.95	100.00
cabp5a	chr12:3814373-3814467	6	DreALTA0006463-2/2	0.00	0.00	86.36	50.00
ncl	chr22:36717603-36717728	93	DreALTA0018101-3/4	58.44	67.07	44.35	21.91
ncl	chr22:36717603-36717731	96	DreALTA0018101-4/4	41.56	32.37	55.65	78.09
nr2f6a	chr2:24725994-24726390	3	DreALTA0018776-2/2	68.65	71.67	81.36	91.78
lmo7a	chr9:22103274-22103449	75	DreALTA0015848-2/2	7.68	9.41	70.82	56.10
robo3	chr10:31418676-31418818	3	DreALTA0023093-2/2	57.28	75.54	86.66	85.60
vldlr	chr10:15346117-	14	DreALTA0031849-2/3	7.61	5.21	27.27	26.98
wipf2b	chr19:5701414-	3	DreALTA0032271-2/2	11.54	6.06	25.00	39.29
mynn	chr24:26194283-26194369	45	DreALTA0017760-2/2	52.73	44.74	73.91	85.00
BX957278.1	chr7:19562555-19562717	10	DreALTA0000345-2/2	100.00	100.00	0.00	0.00
ndel1a	chr12:26390368-26390405	3	DreALTA0018154-2/2	0.00	0.00	21.43	19.35
zgc:77816	chr22:5658350-5658451	12	DreALTA0033364-2/3	50.16	56.25	30.92	10.89
zgc:77816	chr22:5658323-5658451	39	DreALTA0033364-3/3	0.00	0.00	66.47	88.12
si:dkey-23k10.5	chr15:36494363-36495037	3	DreALTA0026232-2/2	0.00	15.00	30.00	21.43
usp25	chr10:38250567-38250709	3	DreALTA0031609-2/4	30.26	34.29	21.34	9.76
rnls	chr12:17089342-17089503	3	DreALTA0023072-2/2	42.47	39.66	55.29	57.14
tmem57b	chr13:45420348-45420948	3	DreALTA0030087-2/4	6.49	0.00	27.32	16.95
tmem57b	chr13:45420342-45420948	9	DreALTA0030087-4/4	33.00	40.00	9.08	0.00
hnmt	chr9:10171760-10171922	14	DreALTA0013838-2/3	14.86	33.33	44.00	54.35
hnmt	chr9:10171760-10171927	19	DreALTA0013838-3/3	82.43	63.89	42.00	45.65
nsun3	chr1:32964984-32965096	3	DreALTA0018895-2/2	76.00	85.71	100.00	100.00
glulc	chr21:14676799-14676997	50	DreALTA0012811-2/2	50.72	39.15	63.64	100.00
arhgef39	chr4:-12415011	3	DreALTA0005161-2/2	29.41	25.00	56.98	47.64
tpd52l2b	chr23:17508673-17508701	3	DreALTA0030452-2/2	22.22	12.50	45.45	60.00
ube2q2	chr25:29007088-29007228	3	DreALTA0031232-2/2	55.68	67.65	41.67	46.15
eya1	chr24:13805900-13806037	15	DreALTA0011382-2/3	16.78	15.38	31.58	50.00
camk2d2	chr1:13501493-13501533	3	DreALTA0006623-2/2	63.08	49.79	31.11	12.73
tmem126a	chr10:29385255-29385373	13	DreALTA0029897-2/3	100.00	100.00	73.70	74.80
tmem126a	chr10:29385255-29385389	29	DreALTA0029897-3/3	0.00	0.00	25.99	25.20
zdhhc5a	chr1:43857552-43858259	48	DreALTA0032680-2/2	83.17	100.00	73.67	63.36
eif5b	chr1:45249470-45249541	6	DreALTA0010768-2/2	0.00	0.00	86.52	75.76
prdm4	chr4:14923819-14923968	33	DreALTA0021312-2/2	82.14	84.21	97.44	100.00
neil1	chr25:26388496-26388972	66	DreALTA0018297-2/2	93.33	72.50	100.00	100.00
ubr5	chr16:52679447-52679664	15	DreALTA0031339-2/2	71.25	79.25	85.89	96.30
arpc5b	chr20:34249858-34249930	1	DreALTA0005308-2/2	47.32	40.54	20.34	16.67
prpsap2	chr3:39459318-39459478	4	DreALTA0021521-2/3	61.90	63.16	47.29	45.21
prpsap2	chr3:39459271-39459478	51	DreALTA0021521-3/3	38.10	36.84	51.55	54.79
bsg	chr22:18917364-18917388	12	DreALTA0006304-2/2	85.50	82.31	60.36	64.40
carf	chr9:13275020-13275323	31	DreALTA0006734-2/3	65.43	81.71	100.00	100.00
carf	chr9:13274996-13275323	55	DreALTA0006734-3/3	24.69	10.98	0.00	0.00
plekha6	chr11:23105335-23105474	3	DreALTA0020630-2/2	29.15	73.91	17.86	20.97
fam65c	chr6:51747426-51747571	3	DreALTA0011675-2/2	93.37	100.00	67.11	82.57
spata6	chr8:-15250331	3	DreALTA0028060-2/2	76.19	64.29	91.30	100.00
mybpc2b	chr24:38414424-38414441	3	DreALTA0017630-2/2	50.06	41.18	91.15	100.00
asap3	chr17:27175613-27175868	38	DreALTA0005365-4/5	57.61	34.33	69.39	100.00
herpud1	chr18:17613741-17613791	3	DreALTA0013623-2/3	0.00	0.00	40.00	42.55
herpud1	chr18:17613723-17613791	21	DreALTA0013623-3/3	98.25	100.00	32.50	23.40
rilpl2	chr5:69029288-69029439	3	DreALTA0022874-2/2	5.11	7.55	23.86	21.11
aatf	chr5:55610079-55610457	6	DreALTA0003548-2/3	5.97	0.00	25.69	30.34
tsc1a	chr5:29058306-29058418	78	DreALTA0030810-2/2	67.88	90.81	99.06	100.00
fam57ba	chr3:20907250-20907409	4	DreALTA0011661-2/2	88.17	92.86	78.07	70.21
irf10	chr23:629559-629775	22	DreALTA0014557-3/3	78.26	60.00	38.46	0.00
rhogc	chr5:-35996839	15	DreALTA0022827-2/2	60.00	72.88	100.00	100.00
plekha1a	chr17:21884109-21884252	3	DreALTA0020619-2/2	68.38	66.30	84.75	91.34
tmem127	chr8:4750552-4750830	6	DreALTA0029899-2/3	21.62	30.00	0.00	0.00
tmem127	chr8:4750514-4750830	44	DreALTA0029899-3/3	78.38	70.00	100.00	100.00
FUK	chr25:7401925-7402044	26	DreALTA0001686-2/2	92.31	100.00	81.69	79.06
trit1	chr19:31167926-31168080	4	DreALTA0030713-2/3	49.74	68.81	75.54	81.30
trit1	chr19:31167926-31168118	42	DreALTA0030713-3/3	50.26	31.19	24.46	18.70
si:dkey-57h18.2	chr12:26466141-26466722	37	DreALTA0026481-2/2	36.09	73.28	5.16	14.75
pcdh19	chr14:40014411-40014543	18	DreALTA0019733-2/2	42.34	42.86	36.84	0.00
dachb	chr1:9752514-9752655	3	DreALTA0009274-2/2	96.88	95.00	88.00	42.11
spns3	chr5:30378021-30378266	3	DreALTA0028166-2/3	51.55	90.91	100.00	100.00
pgam5	chr5:18427764-18427897	3	DreALTA0020133-2/3	61.83	61.48	43.10	47.37
tipin	chr7:33968705-33968882	3	DreALTA0029728-2/2	83.19	89.66	75.00	45.65
tssc4	chr7:32627242-32627270	10	DreALTA0030873-2/2	0.00	1.04	73.75	91.60
rnasel3	chr14:38314397-38315168	14	DreALTA0022945-2/3	93.93	97.56	0.00	0.00
myo1ea	chr7:30367498-30367530	3	DreALTA0017788-2/2	85.19	85.50	55.33	69.25
rnaset2	chr13:9738348-9738448	3	DreALTA0022952-2/2	1.66	0.00	14.06	85.19
slc35c2	chr23:20516469-20517670	3	DreALTA0027262-2/2	96.30	95.30	29.36	36.57
ccar2	chr10:2860825-2860998	36	DreALTA0006889-2/2	31.58	6.45	0.00	0.00
acox3	chr7:61489726-61489793	3	DreALTA0003847-2/2	100.00	100.00	89.19	62.50
nsfb	chr12:-22190286	3	DreALTA0018863-2/3	26.52	28.12	9.48	0.00
nsfb	chr12:-22190289	6	DreALTA0018863-3/3	73.48	71.88	90.52	100.00
il13ra2	chr5:36502174-36502273	3	DreALTA0014310-2/2	64.41	39.73	32.56	3.17
hnrnph3	chr13:22735272-22735377	2	DreALTA0013885-2/3	55.00	27.27	73.85	61.54
hnrnph3	chr13:22735268-22735377	6	DreALTA0013885-3/3	45.00	72.73	26.15	38.46
snrnp48	chr16:37022737-37022919	15	DreALTA0027865-2/2	6.38	7.32	66.13	50.00
rtfdc1	chr6:56148116-56148205	3	DreALTA0023538-2/2	9.91	21.44	79.82	86.87
ilkap	chr15:46495893-46496007	3	DreALTA0014348-2/2	79.31	77.42	94.12	100.00
piga	chr9:30572736-30573080	25	DreALTA0020371-2/2	100.00	100.00	94.59	67.31
mier1a	chr6:34845761-34845888	84	DreALTA0017006-3/3	13.85	9.52	23.08	56.00
tmem33	chr14:47369832-47369917	6	DreALTA0030055-2/3	34.70	58.90	93.03	100.00
mrpl39	chr1:539029-539120	8	DreALTA0017325-2/2	0.00	0.00	23.08	12.50
kpna5	chr16:32222807-32222906	4	DreALTA0015405-2/2	100.00	100.00	86.21	78.38
nup205	chr18:12281921-12282085	6	DreALTA0019050-2/5	52.75	52.78	100.00	100.00
nup205	chr18:12281921-12282091	12	DreALTA0019050-4/5	47.25	47.22	0.00	0.00
lace1b	chr20:32500491-32500852	39	DreALTA0015508-3/3	57.58	73.91	43.48	0.00
ints10	chr14:711425-	6	DreALTA0014478-2/2	58.00	53.42	100.00	98.87
MMP23B	chr8:53606388-53606527	4	DreALTA0002192-2/2	34.00	47.62	23.53	22.73
CLMN (1 of 2)	chr20:10530056-10531086	109	DreALTA0001094-2/2	100.00	100.00	80.00	82.76
prkab1a	chr10:17982839-17983044	53	DreALTA0021366-2/2	75.14	89.55	66.08	55.28
prrc1	chr10:16210395-16210497	5	DreALTA0021552-2/3	74.23	79.59	88.41	100.00
usp3	chr25:26296320-26296602	215	DreALTA0031629-2/2	0.00	0.00	8.11	26.32
calua	chr4:13571664-13571900	72	DreALTA0006600-2/3	67.60	85.33	45.58	55.51
calua	chr4:13571654-13571900	82	DreALTA0006600-3/3	32.40	14.67	54.42	44.49
myca	chr24:10274656-	3	DreALTA0017650-2/2	11.11	6.45	58.05	42.47
brd2b	chr16:48804193-	3	DreALTA0006218-2/2	21.15	28.57	4.76	0.00
pcolceb	chr7:50596330-50596404	3	DreALTA0019821-2/3	0.00	0.00	100.00	100.00
pcolceb	chr7:50596324-50596404	9	DreALTA0019821-3/3	100.00	100.00	0.00	0.00
c3a.3	chr1:55624609-55624720	3	DreALTA0006419-2/3	0.00	0.00	79.49	83.33
slc22a18	chr7:39280651-39280868	46	DreALTA0027081-2/4	49.48	39.40	65.61	70.34
slc22a18	chr7:39280651-39280892	70	DreALTA0027081-4/4	50.52	50.15	31.85	29.66
arhgef11	chr7:5276229-5276384	3	DreALTA0005116-2/2	83.41	77.02	92.86	100.00
phkg2	chr12:28777564-28777655	7	DreALTA0020283-2/3	80.21	81.13	100.00	100.00
phkg2	chr12:28777563-28777655	8	DreALTA0020283-3/3	19.79	18.87	0.00	0.00
samsn1a	chr15:29635291-29635448	6	DreALTA0023694-2/2	88.48	88.18	70.75	75.64
dtnbp1a	chr16:-25589977	3	DreALTA0010276-2/2	17.69	16.67	44.66	48.15
slc35g2a	chr2:25336097-25336958	3	DreALTA0027292-2/2	68.38	69.74	82.76	100.00
a2ml	chr15:21185233-21185374	45	DreALTA0003521-3/3	100.00	100.00	86.71	66.07
sap130a	chr6:28029478-28029749	3	DreALTA0023701-2/2	75.00	41.18	80.95	100.00
bves	chr16:7746147-7746384	27	DreALTA0006377-2/2	66.67	77.78	45.45	37.97
ptprna	chr9:7591228-7591357	3	DreALTA0021916-2/2	100.00	100.00	27.50	0.00
ddr2b	chr2:7117666-7117919	59	DreALTA0009466-2/2	9.09	4.76	17.24	31.82
dpysl5b	chr4:794430-794582	35	DreALTA0010207-2/4	12.88	7.90	56.00	40.23
dpysl5b	chr4:794430-794586	39	DreALTA0010207-3/4	87.12	92.10	44.00	59.77
sympk	chr5:61227412-	3	DreALTA0028946-2/2	75.22	73.33	98.48	86.00
recql5l	chr3:59735016-59735178	41	DreALTA0022639-2/2	16.67	16.67	0.00	0.00
ccdc84	chr5:58020355-58020664	3	DreALTA0007044-2/3	100.00	100.00	85.36	82.93
C3H16orf58	chr3:32731255-32731427	17	DreALTA0000607-2/2	72.47	79.53	50.94	0.00
trappc12	chr17:51167676-51168508	6	DreALTA0030574-2/2	64.49	11.87	79.04	80.34
cep85	chr16:-41736585	3	DreALTA0007578-2/2	75.41	86.36	62.86	35.29
nckap1	chr9:44951826-44951918	6	DreALTA0018091-2/2	65.42	83.33	30.36	19.23
dync1i1	chr16:25406235-25406325	33	DreALTA0010332-2/4	68.37	55.74	73.96	91.44
tsen34	chr18:41554052-41554196	3	DreALTA0030817-2/2	66.67	54.10	36.36	31.15
aifm4	chr15:25504161-25504239	4	DreALTA0004308-2/2	100.00	100.00	77.63	50.00
pcm1	chr1:15945434-15945683	45	DreALTA0019767-2/2	75.49	81.25	29.03	0.00
fam19a1a	chr23:18268166-18268306	3	DreALTA0011597-2/2	40.74	47.73	27.78	28.57
tpcn1	chr5:22724110-22724190	3	DreALTA0030444-2/2	100.00	92.76	76.95	38.89
zc3h18	chr18:17095407-17095506	3	DreALTA0032610-2/2	34.51	52.94	19.10	20.93
fam21c	chr13:17974380-17974433	3	DreALTA0011631-2/2	94.67	100.00	19.30	0.00
plekhg7	chr18:15922116-15922257	3	DreALTA0020664-2/2	59.96	76.71	83.17	90.26
catip	chr6:12805405-12805496	3	DreALTA0006815-2/2	16.67	3.85	100.00	100.00
si:ch211-15d5.11	chr17:24688890-24689037	65	DreALTA0024820-3/4	32.47	33.33	42.22	61.90
si:ch211-15d5.11	chr17:24688890-24689040	68	DreALTA0024820-4/4	67.53	66.67	57.78	38.10
chd4a	chr19:5105766-5105943	3	DreALTA0007728-2/2	61.36	80.75	97.49	100.00
hbl3	chr2:37905765-37905975	3	DreALTA0013428-2/2	83.07	84.24	61.40	34.72
chs1	chr13:158370-158512	3	DreALTA0007873-2/2	95.15	88.95	78.33	66.04
agrp	chr7:34811547-34811726	57	DreALTA0004269-2/2	64.35	63.57	36.84	20.00
si:ch211-216l23.2	chr18:17765879-17765941	2	DreALTA0025089-2/3	28.57	33.33	3.31	0.00
si:ch211-216l23.2	chr18:17765876-17765941	5	DreALTA0025089-3/3	71.43	66.67	96.69	100.00
grik1a	chr10:-25441748	14	DreALTA0013146-2/2	19.40	17.83	32.33	42.75
zgc:162780	chr9:28884467-28884680	100	DreALTA0033102-2/2	82.61	92.64	73.11	71.47
ckba	chr13:15566562-15566798	32	DreALTA0007948-2/2	5.65	5.43	38.70	55.03
si:dkey-69o16.5	chr9:11616764-11616877	5	DreALTA0026532-2/2	66.67	41.67	100.00	100.00
ino80	chr20:28382350-28382511	3	DreALTA0014423-2/2	89.47	90.91	69.77	54.55
mrpl36	chr19:28703929-28705990	25	DreALTA0017322-2/3	4.29	4.03	77.34	82.36
mrpl36	chr19:28703925-28705990	29	DreALTA0017322-3/3	95.71	95.97	22.66	17.16
fam132a	chr23:24807373-24807480	3	DreALTA0011505-2/2	91.51	100.00	78.26	40.00
asmt2	chr17:26797348-26797448	3	DreALTA0005413-2/2	76.00	100.00	50.98	40.00
ftr58	chr23:6927053-6927286	12	DreALTA0012310-2/2	70.00	92.86	100.00	100.00
hnf4g	chr24:23508646-23508804	3	DreALTA0013837-2/2	60.95	57.06	89.86	100.00
si:dkeyp-72g9.4	chr21:32449514-32449645	3	DreALTA0026786-2/2	72.92	58.62	80.77	100.00
rnf41l	chr16:26857396-26857511	4	DreALTA0023055-2/3	90.00	80.95	57.50	75.47
rnf41l	chr16:26857396-26857726	219	DreALTA0023055-3/3	10.00	19.05	37.50	24.53
SETD9	chr10:2666854-2666916	26	DreALTA0002813-2/2	54.55	32.00	60.71	88.24
aaed1	chr8:1207093-1207214	16	DreALTA0003523-2/2	6.15	0.00	12.88	28.26
chfr	chr5:17294569-17294727	66	DreALTA0007787-2/3	95.74	93.57	70.47	51.89
vwa1	chr23:-39740238	3	DreALTA0032032-2/2	80.38	84.28	63.14	65.83
dscr3	chr10:77199-77500	158	DreALTA0010239-5/5	26.56	18.36	0.00	0.00
ppp2r3b	chr9:34688424-34688612	3	DreALTA0021222-2/2	77.50	85.71	98.08	100.00
rpl37	chr2:50132302-	13	DreALTA0023240-2/5	87.94	86.68	70.42	69.46
rpl37	chr2:50132299-	16	DreALTA0023240-3/5	11.43	11.41	28.30	29.46
si:zfos-632h11.7	chr19:60782-60942	33	DreALTA0026893-2/2	62.76	59.05	22.18	16.03
ptprb	chr4:-72815046	2	DreALTA0021887-2/2	27.41	13.04	46.00	70.87
cyth1a	chr3:57401789-57401868	3	DreALTA0009250-2/2	44.46	44.84	71.24	67.74
esco1	chr24:36298885-36298963	6	DreALTA0011206-2/2	100.00	100.00	66.67	61.54
zgc:110821	chr22:2612842-2631652	3	DreALTA0032835-2/2	88.14	96.77	66.67	77.78
grm8a	chr4:3727378-	52	DreALTA0013189-2/2	52.27	55.56	34.55	0.00
MYO9B (2 of 2)	chr22:5045462-	121	DreALTA0002247-2/2	80.60	89.47	14.29	18.99
anapc13	chr21:24499806-24499910	14	DreALTA0004586-2/3	38.41	43.04	57.92	54.92
anapc13	chr21:24499761-24499910	59	DreALTA0004586-3/3	61.59	56.96	42.08	45.08
supt20	chr10:35088902-35089007	27	DreALTA0028822-2/2	54.77	70.61	92.11	95.77
cluap1	chr24:37581888-37582001	3	DreALTA0008106-2/2	56.67	54.55	74.19	70.59
zgc:174877	chr24:6313240-6313358	3	DreALTA0033215-2/2	55.88	80.00	43.90	33.33
zgc:174895	chr15:15521192-15521285	42	DreALTA0033222-2/2	77.30	81.25	96.12	100.00
sc:d217	chr22:7867645-7867950	156	DreALTA0023760-2/4	91.49	68.29	100.00	100.00
si:dkeyp-97b10.3	chr15:1504095-1504351	3	DreALTA0026835-2/2	61.70	52.24	84.59	87.42
im:7151449	chr6:47506229-47506390	55	DreALTA0014365-3/3	68.24	57.14	93.94	88.37
tnfrsf11a	chr24:-18343456	35	DreALTA0030191-2/3	21.60	8.91	0.00	0.00
tnfrsf11a	chr24:-18343461	40	DreALTA0030191-3/3	78.40	91.09	100.00	100.00
hhla2b.1	chr24:25100546-25100656	3	DreALTA0013667-2/2	0.00	4.68	15.44	32.21
prr14	chr3:32718533-32718645	3	DreALTA0021546-2/2	74.42	61.36	50.70	49.33
si:ch211-286c4.6	chr25:7559147-7559216	4	DreALTA0025397-2/4	22.22	21.88	30.36	58.46
si:ch211-286c4.6	chr25:7559147-7559224	12	DreALTA0025397-3/4	75.31	73.44	66.96	33.85
mcama	chr5:58185057-58185186	15	DreALTA0016577-2/2	12.21	11.76	22.69	32.50
pcdh18a	chr1:-12575594	3	DreALTA0019731-2/2	65.33	58.84	87.50	92.86
snx17	chr20:19541319-19541396	3	DreALTA0027905-2/2	26.58	22.73	73.38	44.44
si:ch211-251f6.7	chr10:8094438-8094528	5	DreALTA0025243-2/3	18.34	14.26	85.11	90.24
si:ch211-139k8.2	chr2:32105776-32105971	5	DreALTA0024729-2/2	74.19	75.00	95.45	100.00
iqcc	chr13:33170127-33170251	3	DreALTA0014533-2/3	65.44	57.63	72.09	84.91
pias2	chr5:40884200-	3	DreALTA0020338-2/2	72.55	57.43	41.15	51.74
si:dkey-98l9.2	chr4:15210831-15210920	21	DreALTA0026664-2/3	17.09	19.86	0.00	0.00
si:dkey-98l9.2	chr4:15210825-15210920	27	DreALTA0026664-3/3	64.27	31.59	100.00	100.00
krt17	chr19:-5446438	189	DreALTA0015441-2/2	54.05	38.38	13.73	22.95
wnt16	chr4:10708291-10708574	57	DreALTA0032299-2/2	50.00	25.00	85.71	100.00
si:ch73-52f15.5	chr10:26707509-26707693	73	DreALTA0025746-2/3	34.04	36.54	65.12	48.65
si:ch73-52f15.5	chr10:26707505-26707693	77	DreALTA0025746-3/3	65.96	63.46	34.70	51.35
si:rp71-26b20.1	chr24:1379635-1379689	12	DreALTA0026863-2/2	79.00	76.94	100.00	100.00
qkia	chr17:27786427-27786702	3	DreALTA0022057-2/3	16.22	8.89	35.71	37.50
qkia	chr17:27786403-27786702	27	DreALTA0022057-3/3	83.78	91.11	63.03	62.50
si:dkey-193e13.8	chr2:13118448-	18	DreALTA0026020-2/2	28.09	9.86	78.04	95.63
si:ch73-166c6.2	chr25:8469834-8470020	3	DreALTA0025578-2/2	85.42	92.86	40.62	58.97
pycr1b	chr11:44912096-44912194	31	DreALTA0022023-2/2	0.00	0.00	100.00	100.00
CCDC34 (1 of 2)	chr25:3385087-3385339	41	DreALTA0000953-2/3	100.00	100.00	5.71	0.00
CCDC34 (1 of 2)	chr25:3384970-3385339	158	DreALTA0000953-3/3	0.00	0.00	75.71	100.00
si:ch211-198c1.10	chr24:41095595-41095935	204	DreALTA0024980-2/3	26.09	50.00	91.11	64.29
si:dkey-102m7.3	chr14:14532122-14532181	4	DreALTA0025778-2/3	80.49	75.69	100.00	100.00
si:dkey-102m7.3	chr14:14532107-14532181	19	DreALTA0025778-3/3	18.29	24.31	0.00	0.00
ITIH4 (1 of 2)	chr11:36951410-36951445	18	DreALTA0001903-2/2	63.35	55.70	40.88	32.04
NCOA7 (2 of 2)	chr20:53370012-53370508	33	DreALTA0002291-2/2	58.75	0.00	68.18	93.33
zgc:113442	chr6:918517-919146	21	DreALTA0032932-2/2	55.21	93.75	99.25	100.00
cep55l	chr12:5077447-5078371	3	DreALTA0007554-2/3	0.00	4.17	15.63	44.83
cep55l	chr12:5077444-5078371	6	DreALTA0007554-3/3	100.00	95.83	84.38	55.17
C7H19orf12 (2 of 4)	chr7:45720657-45720837	6	DreALTA0000671-2/2	1.44	5.15	45.08	40.96
PECAM1 (2 of 2)	chr6:21723540-	4	DreALTA0002429-2/2	93.75	89.29	72.73	9.83
ppp1r21	chr13:124203-124563	211	DreALTA0021186-2/2	71.70	84.30	0.00	43.59
BX005085.5	chr3:7284679-7284821	37	DreALTA0000296-3/4	62.59	11.34	68.52	100.00
si:ch211-221j21.3	chr12:42248846-42248911	3	DreALTA0025114-2/2	40.68	35.90	54.29	64.41
RRP1B	chr9:192782-192934	48	DreALTA0002754-3/7	22.72	28.17	2.33	7.24
RRP1B	chr9:192776-192934	54	DreALTA0002754-5/7	8.22	0.00	29.43	31.26
sar1b	chr21:45633573-45634244	177	DreALTA0023718-3/3	34.19	21.88	11.86	8.93
capsla	chr2:54218990-54219065	7	DreALTA0006712-2/2	79.63	58.33	1.92	32.00
C11H19orf25	chr11:7267347-7267493	4	DreALTA0000386-2/3	32.73	47.83	68.72	75.00
si:ch73-329n5.6	chr12:43970615-43970693	3	DreALTA0025683-2/3	27.20	16.98	5.47	0.00
si:ch73-109d9.2	chr1:-43340576	34	DreALTA0025532-2/3	36.15	29.17	15.63	0.00
si:ch73-109d9.2	chr1:-43340579	37	DreALTA0025532-3/3	63.85	70.83	84.37	100.00
kalrna	chr9:4446080-4446336	3	DreALTA0014836-2/2	79.81	93.10	65.79	36.36
MAP7 (2 of 2)	chr23:40026519-40026676	120	DreALTA0002107-2/3	78.20	71.43	90.22	100.00
MAP7 (2 of 2)	chr23:40026495-40026676	144	DreALTA0002107-3/3	21.80	28.57	9.78	0.00

## Sheet: Spu Esrp-dependent
Supplementary File 1. ESRP-dependent alternative splicing events in sea urchin
ESRP dependent cassette exons
Gene name	Event genomic coordinates	Length	Vast-tools ID	Embr_24h_Esrp_Cont_e	Embr_24h_Esrp_Cont_f	Embr_24h_Esrp_KD_e	Embr_24h_Esrp_KD_f
SPU_018558=CELF3	Scaffold142:537077-537205	129	SpuEX0034030	74.16	81.24	95.78	100
Hypp_78=KIAA1217	Scaffold1492:200089-200232	144	SpuEX0017235	69.23	90.59	100	100
SPU_023722=SMYD5	Scaffold1628:133661-133909	249	SpuEX0035563	75	90.91	100	100
TchhL=MLLT4	Scaffold181:95954-96034	81	SpuEX0041529	36.17	50.55	55.66	58.24
Nudcd2l=NUDCD2	Scaffold1985:231251-231393	132	SpuEX0025691	30.5	31.43	46.67	48.31
Snx26=ARHGAP32	Scaffold1075:98614-98640	27	SpuEX0040090	0	4.38	37.56	13.61
Fam160b1L=FAM160B1	Scaffold219:643641-643664	24	SpuEX0011210	39.33	50.73	71.56	55.98
Cacna2d2=CACNA2D2	Scaffold2445:267525-267554	30	SpuEX0005622	43.21	67.03	76.96	79.38
SPU_025807=TMTC3	Scaffold2627:67499-67751	253	SpuEX0036279	71.65	84.14	93.6	100
Hypp_713=CENPJ	Scaffold3508:20833-20978	146	SpuEX0017168	69.23	80.43	100	100
NA=YTHDC1	Scaffold352:425146-425280	135	SpuEX0024271	45.56	55.4	65.99	62.26
SPU_021288=WBSCR27	Scaffold114:9523-9595	73	SpuEX0034750	10.53	9.09	16.8	25.93
NA=KREMEN1	Scaffold115:358467-358544	78	SpuEX0023086	0	5.88	13.31	14.89
Ppef2_1=PPEF2	Scaffold38:344119-344142	24	SpuEX0028149	6.33	11.3	16.4	22.18
NA=HNRNPK	Scaffold391:687192-687235	44	SpuEX0022970	63.81	67.44	78.57	82.02
Srf=SRF	Scaffold120:280310-280386	77	SpuEX0040589	24.64	50.72	56.92	64.41
Syne1=SYNE1	Scaffold71:503921-504017	97	SpuEX0041169	84.36	82.86	91.86	98.91
Ptpd=RPGR	Scaffold713:326811-326852	42	SpuEX0028781	4.26	15.98	31.3	34.08
Tirc5=RPGR	Scaffold756:93490-93670	181	SpuEX0042013	61.64	77.14	88.64	83.1
Zpd=AGBL5	Scaffold909:47886-47951	66	SpuEX0046195	4.11	11.8	22.31	24.36
Rio2=RIOK2	Scaffold1378:205634-205747	114	SpuEX0030153	56.86	79.1	89.29	96.23
SPU_004640=C8orf34	Scaffold147:55839-55904	66	SpuEX0031310	32.67	37.21	71.05	82.82
SPU_004640=C8orf34	Scaffold147:62833-62991	159	SpuEX0031311	74.92	75.29	81.55	88.86
Lrr1_1=LRRC15	Scaffold1513:83794-83871	78	SpuEX0019860	8.54	9.09	24.88	14.29
Hypp_90=TFAP2A	Scaffold1629:96274-96441	165	SpuEX0017414	52.32	65.85	75.01	82.61
Scrib=SCRIB	Scaffold166:372648-372875	228	SpuEX0037794	16.53	29.67	36.4	35.55
Hypp_552=FAM98B	Scaffold2186:60004-60059	56	SpuEX0016964	77.42	90.77	97.06	100
Pb1=PBRM1	Scaffold2435:207667-207708	42	SpuEX0026491	52.85	69.33	78.53	78.57
Rbm14=RBM14	Scaffold266:662115-662227	113	SpuEX0029511	70.45	69.12	87.03	83.54
Z417_1=ZNF470	Scaffold2703:38875-40273	1399	SpuEX0045934	22.34	30.59	39.19	35.72
Hypp_66=CEP250	Scaffold28:426801-426884	84	SpuEX0017098	8.76	8.47	23.58	18.71
NA=SLC46A1	Scaffold280:10885-10984	100	SpuEX0023851	55.33	56.52	76.15	68.67
Abca1_3=ABCA1	Scaffold322:660379-660498	120	SpuEX0000899	28.71	44.89	54.21	52.69
Slain2=SLAIN2	Scaffold38:42409-42558	150	SpuEX0038751	4.14	7.48	13.24	22.29
SPU_024754=NCF2	Scaffold436:53458-53927	470	SpuEX0035962	13.2	10.36	22.6	22.35
Cg31140pa=DGKQ	Scaffold442:237622-237828	207	SpuEX0006702	21.95	18.68	33.33	28.36
RigIL2=DDX58	Scaffold447:35784-35946	163	SpuEX0030116	78.07	90.62	97.33	96.88
Nfat=NFAT5	Scaffold474:507609-508068	460	SpuEX0024941	36.48	53.57	64.63	76.9
Dnase1_2=DNASE1	Scaffold5:2037856-2037902	47	SpuEX0009599	15.89	26.66	32.14	44.61
Ddef1=ASAP1	Scaffold563:299711-299842	132	SpuEX0008794	20.58	15.74	35.97	31.47
SNAP25=SNAP25	Scaffold579:334911-334959	49	SpuEX0030782	22.14	40.5	60.77	45.74
Nadrin=ARHGAP17	Scaffold591:222652-222884	233	SpuEX0024379	15.79	18.06	28.26	32.31
Hypp_2471=TNRC18	Scaffold756:444396-444635	240	SpuEX0015934	52.45	60.78	69.23	73.83
Fn3_7=LOXHD1	Scaffold771:200516-201181	666	SpuEX0012061	8.57	6.9	15.79	30.16
Fn3_7=LOXHD1	Scaffold771:201552-202550	999	SpuEX0012062	5.88	5.26	17.95	25.42
Hypp_1793=ZFP112	Scaffold87:177003-177613	611	SpuEX0015309	28.09	46.48	56	56.6
SPU_017477=EPB41L2	Scaffold1284:126147-126260	114	SpuEX0033752	16.19	21.42	38.99	34.52
SPU_017477=EPB41L2	Scaffold1284:122559-123005	447	SpuEX0033753	18.9	10.84	45.37	25.92
Ids_7=IDS	Scaffold1656:102905-102993	89	SpuEX0017620	83.33	70.37	92.31	100
Axndhc15h=DNAH5	Scaffold174:406882-406899	18	SpuEX0003827	53.64	68.72	86.06	80.73
Mect1L=CRTC1	Scaffold1896:549076-549201	126	SpuEX0020626	74.07	83.91	90.19	100
Naprt1=NAPRT1	Scaffold291:469801-469827	27	SpuEX0024445	31.49	30.46	45.51	38.13
Chrna9_3=CHRNA7	Scaffold326:371614-371744	131	SpuEX0006868	37.01	70.51	78.68	89.13
Mib=MIB2	Scaffold373:357055-357233	179	SpuEX0021008	71.8	82.37	96.33	100
Slain2=SLAIN2	Scaffold38:32987-33118	132	SpuEX0038748	10.71	15.07	28.74	33.64
Cerk=CERK	Scaffold412:320345-320490	146	SpuEX0006681	82.35	91.83	100	100
CycH=CCNH	Scaffold480:326093-326148	56	SpuEX0008344	80.21	88.61	94.13	94.99
RabO4b=EFCAB4B	Scaffold492:133179-133311	133	SpuEX0029127	84.75	92.23	100	100
Lrch3=LRCH2	Scaffold52:310546-310728	183	SpuEX0019654	11.54	6.52	23.08	22.22
Trp53bp1=TP53BP1	Scaffold7:1878394-1878541	148	SpuEX0042832	85.07	92.42	100	100
Hypp_2227=SLC16A13	Scaffold756:282268-282493	226	SpuEX0015656	85.37	90	100	100
NA=HLX	Scaffold781:422065-422376	312	SpuEX0022955	28.88	31.43	46.27	40.48
Rhogap5=AC137834.1	Scaffold781:382329-382460	132	SpuEX0030035	4.23	13.03	22.54	19.68
Frmd1=FRMD1	Scaffold202:801970-801972	3	SpuEX0012279	8.77	17.38	25.78	26.41
Pfkm_1=PFKM	Scaffold236:78595-78600	6	SpuEX0026973	41.2	44.9	50.14	59.91
Exoc8=EXOC8	Scaffold255:352552-352557	6	SpuEX0011094	50.99	51.51	62.28	60.53
Il16L=PDZD2	Scaffold432:293352-293363	12	SpuEX0017764	16.85	18.4	32.75	42.62
Fh1/Fh2cph=FHOD3	Scaffold885:47792-47794	3	SpuEX0011684	11.08	8.21	29.7	22.35
Tiam2_1=TIAM1	Scaffold1281:161425-161439	15	SpuEX0041915	55.72	58.41	77.52	65.95
Hypp_343=TMEM232	Scaffold1326:303988-303999	12	SpuEX0016689	9.79	3.41	24.84	18.6
Rio2=RIOK2	Scaffold1378:209321-209459	139	SpuEX0030152	73.91	90.4	94.52	97.06
Cdc45_1=CDC45	Scaffold2248:136189-136239	51	SpuEX0006487	26.6	89.03	67.5	94.87
Derp13=C7orf10	Scaffold428:104704-104764	61	SpuEX0009043	21.21	62.16	57.14	67.74
Gtpbp3(mitochondrial)L=GTPBP3	Scaffold55:909001-909166	166	SpuEX0013522	48.57	68.75	63.16	81.82
SPU_006954=DDO	Scaffold748:36157-36239	83	SpuEX0031653	39.86	51.94	50.12	72.22
Rskl=RPS6KC1	Scaffold858:277673-277708	36	SpuEX0030680	61.67	92.69	94.59	100
C19orf61=C19orf61	Scaffold1466:44582-44676	95	SpuEX0005005	93.62	100	87.76	85.48
SPU_019890=GTF2F1	Scaffold1479:103100-103208	109	SpuEX0034358	100	100	78.95	91.78
NA=DNAJC19	Scaffold1589:111770-111831	62	SpuEX0022694	94.27	95.6	77.01	79.9
Pigb=PIGB	Scaffold1615:38487-38698	212	SpuEX0027192	93.23	100	75.29	77.54
Fam40a=FAM40A	Scaffold1733:99268-99336	69	SpuEX0011234	82.98	97.66	39.34	59.43
Catsper1=GOLGA5	Scaffold173:427859-427997	139	SpuEX0005920	88.57	87.88	58.33	76.67
Nup54=NUP54	Scaffold19:609213-609278	66	SpuEX0025817	79.17	80.84	42.86	56.2
Trop1=TNNI1	Scaffold1948:116838-116912	75	SpuEX0042798	92.13	76.74	70.37	64.86
Inpp5e=INPP5E	Scaffold230:317817-317863	47	SpuEX0017896	89.47	100	80.95	77.78
Ccdc46=CCDC46	Scaffold1085:170038-170156	119	SpuEX0006224	95.88	100	78.38	82.19
Max=MAX	Scaffold256:54111-54149	39	SpuEX0020415	83.89	88.91	67.65	62.88
Rbm35A=ESRP2	Scaffold26:435160-435291	132	SpuEX0029571	34.49	15.64	7.6	4.83
SPU_006106=NSG1	Scaffold100:720656-720841	186	SpuEX0031528	95.92	90.12	84.06	78
My5=MYO5A	Scaffold266:331607-331663	57	SpuEX0021825	82.93	80.49	57.89	50.56
Fam48a=MED12	Scaffold2663:58464-58664	201	SpuEX0011255	97.33	98.17	62.66	91.84
Centd=ARAP2	Scaffold3:1385212-1385247	36	SpuEX0006625	48.15	32.9	24.35	23.17
Vps13c=VPS13A	Scaffold1117:131723-131761	39	SpuEX0044821	38.95	45.42	33.27	25.9
KifC3L1=AC138749.2	Scaffold327:207458-207588	131	SpuEX0018875	99.27	100	86.38	77.1
SPU_010977=C14orf166B	Scaffold346:438900-438923	24	SpuEX0032374	98.46	98.5	87.28	82.33
Aadc_1=DDC	Scaffold37:858012-858155	144	SpuEX0000833	88.35	100	57	62.41
Elovl7L=SLC44A1	Scaffold395:250232-250279	48	SpuEX0010665	33.33	31.58	20.22	22.71
SPU_022673=KIAA0427	Scaffold418:7513-7566	54	SpuEX0035163	67.74	96.19	34.88	38.14
Eggbr1L_1=SVEP1	Scaffold420:211837-211872	36	SpuEX0010439	95.89	100	79.69	90.05
Hypp_742=GTF3C1	Scaffold4454:4202-4286	85	SpuEX0017196	94.12	100	76.47	89.09
Coro2b=CORO2B	Scaffold480:19255-19436	182	SpuEX0007645	74.71	84.62	65.52	66.67
SPU_023225=LIPE	Scaffold492:212057-212080	24	SpuEX0035364	50.38	54.1	42.37	40.96
Erg=ERG	Scaffold499:184628-184705	78	SpuEX0010912	55.91	52.04	40.3	38.97
SPU_027284=BAI1	Scaffold5:588530-588663	131	SpuEX0036842	46.23	44.71	27.32	28.9
Taz_1=TAZ	Scaffold543:312547-312592	46	SpuEX0041377	88.89	100	77.78	77.78
Ift88_1=IFT88	Scaffold60:165356-165379	24	SpuEX0017691	74.43	61.3	22.88	12.17
Rrp9=RRP9	Scaffold100:350693-350861	169	SpuEX0030643	95.74	99.11	82.21	90.16
Acot9_1=ACOT9	Scaffold650:46397-46484	88	SpuEX0001513	84.62	93.33	68	39.68
SPU_008027=ABLIM1	Scaffold680:37500-37526	27	SpuEX0031828	46.67	39.66	31.76	31.81
Hypp_2387=TPRXL	Scaffold740:250576-251517	942	SpuEX0015851	91.8	84.07	77.9	74.16
SPU_006995=ALDOA	Scaffold857:31340-31411	72	SpuEX0031661	45.45	83.72	28.99	30.67
Chml=CHM	Scaffold895:220900-220974	75	SpuEX0006796	69.23	97.33	59.09	62.86
SPU_004736=CHD1	Scaffold945:86371-86460	90	SpuEX0031340	48.76	71.51	38.9	36.84
Hpcl=HACL1	Scaffold1037:86667-86834	168	SpuEX0014199	92.59	100	81.4	87.5
Abcb6=ABCB6	Scaffold157:58258-58334	77	SpuEX0000998	100	100	71.08	78.49
Chrna6L_5=CHRNA2	Scaffold159:399405-399523	119	SpuEX0006859	93.6	95.95	76.65	80.85
Hypp_1128=HHIPL1	Scaffold1678:105155-105391	237	SpuEX0014711	77.42	97.67	57.67	60.53
NA=MAML2	Scaffold182:28937-28984	48	SpuEX0023199	61.19	88.26	45.36	55.44
Dic1=TXNDC3	Scaffold1924:154224-154265	42	SpuEX0009267	94.23	100	61.99	68.14
Dic1=TXNDC3	Scaffold1924:157399-157419	21	SpuEX0009273	72.69	76.54	62.12	65.72
Pqbp1=PQBP1	Scaffold1994:128313-128439	127	SpuEX0028307	96.34	100	89.06	84.87
Pqbp1=PQBP1	Scaffold1994:129031-129089	59	SpuEX0028308	95.4	100	87.55	85.94
Clect/Ldla/Lrr/Gpcr=RXFP2	Scaffold216:75323-75367	45	SpuEX0007069	89.37	97.53	61.9	66.67
SPU_016167=FAM96A	Scaffold247:335238-335283	46	SpuEX0033465	97.65	100	14.73	20.42
Rbm14=RBM14	Scaffold266:661678-661868	191	SpuEX0029512	31.48	33.36	14.2	17.6
Ank3_1=TPRXL	Scaffold274:481009-481062	54	SpuEX0002466	79.61	74.87	62.96	64.21
SPU_021690=EIF2B1	Scaffold281:120590-120691	102	SpuEX0034876	100	100	85.61	83.02
	Scaffold294:506240-506397	158	SpuEX0000290	96.44	99.81	75.41	82.08
SPU_024448=THADA	Scaffold356:538901-539023	123	SpuEX0035831	92.86	95.65	80	80
Lrrkb=LRRK2	Scaffold36:1002674-1002783	110	SpuEX0019968	43.48	44.44	22.22	27.78
Serinc3=SERINC5	Scaffold372:154980-155019	40	SpuEX0038275	41.42	55.21	28.46	20.96
Cobll=MLL2	Scaffold392:155093-155191	99	SpuEX0007398	31.86	33.04	25.29	17.95
Zizimin2=DOCK11	Scaffold4:219661-219726	66	SpuEX0046143	34	27.93	15.13	18.58
Oxch=SRD5A1	Scaffold463:500010-500226	217	SpuEX0026201	95	97.19	84.94	80.99
SPU_028632=LYRM7	Scaffold489:691533-691603	71	SpuEX0037279	84	100	43.26	43.93
Senp6L=SENP6	Scaffold498:69155-69232	78	SpuEX0038202	22.16	49.2	7.41	7.33
Hyi=HYI	Scaffold53:1029968-1030017	50	SpuEX0014516	91.78	100	78.57	79.1
Z83=ZNF729	Scaffold719:46595-46763	169	SpuEX0045984	93.66	82.37	74.88	59.9
Kiaa0174L=KIAA0174	Scaffold82:892510-892572	63	SpuEX0018380	55.49	66.82	40.78	40.64
Hypp_840=TERF2IP	Scaffold895:187056-187164	109	SpuEX0017296	52.08	82.05	37.81	44.26
Seh1L=SEH1L	Scaffold89:75562-75637	76	SpuEX0038116	93.38	100	85	87.04
Pigs2=PIGS	Scaffold93:472849-472950	102	SpuEX0027230	95.27	100	74.66	79.39
Fnbp1l_1=FNBP1	Scaffold966:187519-187647	129	SpuEX0012132	90.59	91.83	57.12	54.6
Sorbs1=SORBS2	Scaffold1339:118009-118068	60	SpuEX0040179	46.55	46.07	38.63	29.45
SPU_004640=C8orf34	Scaffold147:58321-58413	93	SpuEX0031308	96.3	84.12	78.33	68.32
SPU_016349=CD151	Scaffold1532:42605-42683	79	SpuEX0033538	89.6	98.08	81.72	81.9
MettL5_2=METTL5	Scaffold1543:120826-120908	83	SpuEX0020856	100	95	56	79.59
Egf/Ig/Lnb/Tm7/Gpcr_2=GPR126	Scaffold1576:60663-60784	122	SpuEX0010386	100	100	93.59	80.48
Adka=ADK	Scaffold1050:94183-94257	75	SpuEX0001900	100	100	89.92	88.81
C7orf58L=C7orf58	Scaffold1733:83115-83699	585	SpuEX0005494	100	100	89.96	79.04
Hypp_938=SAMHD1	Scaffold178:229388-229539	152	SpuEX0017470	100	100	54.22	89.6
	Scaffold106:267603-267773	171	SpuEX0000105	80.46	83.06	69.94	70.36
Slit(N-terminus)=SLIT1	Scaffold188:714493-714564	72	SpuEX0039703	100	100	82.28	67.06
Mus81h=MUS81	Scaffold190:281473-281553	81	SpuEX0021726	93.86	100	86.96	85.92
L1=NRCAM	Scaffold192:483142-483229	88	SpuEX0019145	99.01	100	76.56	89.89
Mrpl21=MRPL21	Scaffold2:1485337-1485440	104	SpuEX0021416	100	100	81.07	91.8
Enpep=ENPEP	Scaffold1074:365524-365589	66	SpuEX0010740	97.63	100	89.05	75.08
SPU_015926=AQR	Scaffold225:825229-825360	132	SpuEX0033403	98.17	98.57	82.46	77.79
Ankrd27L=ANKRD27	Scaffold240:397011-397108	98	SpuEX0002589	92.15	100	58.47	52.7
SPU_026485=GNPNAT1	Scaffold25:337727-337789	63	SpuEX0036578	99.4	100	79.1	86.1
C10orf123L=C10orf92	Scaffold3:462407-462502	96	SpuEX0004720	79.8	79.44	69.49	57.15
Cstf2=CSTF2	Scaffold3119:20577-20645	69	SpuEX0008007	94.62	100	87.46	85.41
SPU_010349=C22orf23	Scaffold1136:220339-220401	63	SpuEX0032241	96.7	98.84	79.06	86.03
Tmpitl=TMEM120B	Scaffold377:220542-220610	69	SpuEX0042408	92.16	100	55.05	82.34
Mocs1_2=MOCS1	Scaffold388:453955-454044	90	SpuEX0021248	93.07	100	82.28	83.37
Dock3=DOCK3	Scaffold401:230053-230142	90	SpuEX0009735	100	100	71.34	93.98
Sec31a=SEC31A	Scaffold42:260861-260896	36	SpuEX0038071	29.24	45.32	9.73	17.3
SPU_022788=FAM21A	Scaffold473:214906-214959	54	SpuEX0035191	46.04	56.07	29.78	28.44
SPU_013356=GSTT1	Scaffold495:52497-52647	151	SpuEX0032876	62.26	72.34	43.75	40.74
SPU_026608=GK5	Scaffold497:150266-150307	42	SpuEX0036625	100	100	86.75	87.49
Eif3eip=EIF3L	Scaffold504:304492-304572	81	SpuEX0010540	94.01	100	69.95	80.36
Nwd1_3=NWD1	Scaffold117:517463-517531	69	SpuEX0025882	100	100	88.16	90.03
Cblr1=CBL	Scaffold522:255242-255550	309	SpuEX0005942	85.94	79.58	48.78	36.41
Nat10=NAT10	Scaffold562:113783-113857	75	SpuEX0024476	100	100	76.47	71.43
SPU_021441=TRAF7	Scaffold566:136504-136582	79	SpuEX0034775	100	100	88.24	76
Exoc7=EXOC7	Scaffold566:555934-556038	105	SpuEX0011075	85.19	98.95	48.34	35.86
Cln3_1=CLN3	Scaffold573:454935-455007	73	SpuEX0007184	100	92.46	73.4	84.2
Rin2L=RIN2	Scaffold518:437115-437372	258	SpuEX0030142	84.62	83.78	70.37	72.73
C21orf66L=GCFC1	Scaffold120:159440-159558	119	SpuEX0005189	64.11	65.32	50.1	51.94
SPU_023978=CTNND2	Scaffold594:136710-136853	144	SpuEX0035665	100	100	85.62	90.08
SPU_020313=NWD1	Scaffold631:473347-473520	174	SpuEX0034505	92	100	69.7	57.14
	Scaffold674:358865-358990	126	SpuEX0000504	100	100	88.24	87.5
Hypp_3068=TPRXL	Scaffold76:334561-334665	105	SpuEX0016587	100	100	92.48	85.86
Polr1a=POLR1A	Scaffold803:94604-94857	254	SpuEX0027935	100	96.09	86.11	83.91
Dot1LL=DOT1L	Scaffold1238:84558-84621	64	SpuEX0009775	91.32	100	80.95	85.68
Smg6L=SMG6	Scaffold83:265293-265354	62	SpuEX0039910	100	100	79.66	76.98
Bbs4=BBS4	Scaffold885:20978-21057	80	SpuEX0004218	93.61	100	81.79	86.34
Map2Lph=EML2	Scaffold950:46610-46682	73	SpuEX0020271	100	94.74	56.1	86.36
Alox5_6=ALOX5	Scaffold956:95204-95299	96	SpuEX0002320	97.75	100	88.89	87.89
SPU_015998=MED23	Scaffold1287:108533-108617	85	SpuEX0033433	96.15	100	86.36	89.47
SPU_026940=SMPD1	Scaffold1329:324945-325039	95	SpuEX0036728	100	100	86.85	91.6
SPU_010702=CNOT1	Scaffold1362:52135-52146	12	SpuEX0032312	15	19.89	5.04	0
Myh9/Myh10/Myh11=MYH11	Scaffold216:398111-398113	3	SpuEX0021971	51.31	33.27	18.77	19.91
Prkar2a=PRKAR2A	Scaffold65:907125-907130	6	SpuEX0028386	65.61	59.16	53	43.8
Lrrc59=LRRC59	Scaffold1083:120462-120521	60	SpuEX0019907	83.33	100	73.91	78.57
Xpc=XPC	Scaffold283:259401-259521	121	SpuEX0045596	78.98	100	63.35	87.72
Lrr/Gpcr_11=RXFP2	Scaffold494:363309-363380	72	SpuEX0019840	81.2	100	52.04	77.78
Sass6=SASS6	Scaffold98:27713-27790	78	SpuEX0037607	94.03	97.59	68.79	89.33
Slc24a2=SLC24A2	Scaffold946:594463-594495	33	SpuEX0038942	51.22	36.93	32.14	25.18
ESRP dependent intron retention events
Gene name	Event genomic coordinates	Length	Vast-tools ID	Embr_24h_Esrp_Cont_e	Embr_24h_Esrp_Cont_f	Embr_24h_Esrp_KD_e	Embr_24h_Esrp_KD_f
	Scaffold1:486153-486354	202	SpuINT0000317	20.71	18.6	28.15	34.32
NA=SCYL3	Scaffold9:288690-288982	293	SpuINT0063174	2.67	1.16	16.72	12.08
Hypp_2431=FAM55D	Scaffold10:2090665-2091546	882	SpuINT0041181	6.38	1.43	19.58	14.98
Rbm35A=ESRP2	Scaffold26:460913-469405	8493	SpuINT0077525	0	0	34.51	37.88
SPU_000152=NOTCH2	Scaffold36:418837-419505	669	SpuINT0080442	17.24	24.03	41.07	39.39
SPU_000152=NOTCH2	Scaffold36:417865-418747	883	SpuINT0080443	36.56	48.85	72.36	69.79
Orc3=ORC3L	Scaffold37:31105-32357	1253	SpuINT0069322	25	31.57	40.32	41.07
NA=TMEM192	Scaffold39:131262-131704	443	SpuINT0064066	12.5	3.16	19.4	18.31
NA=TMEM192	Scaffold39:130141-131152	1012	SpuINT0064067	3.23	4.35	16.67	11.11
Slc30a1=SLC30A1	Scaffold44:104739-108252	3514	SpuINT0101342	83.95	82.2	95.14	98.74
Fgd6=FGD6	Scaffold47:859850-860406	557	SpuINT0029960	0	0	8.42	14.23
Dcamkl2=DCLK3	Scaffold62:1091486-1097638	6153	SpuINT0022698	24.74	34.96	58.86	45.38
Rlp2=SLC2A14	Scaffold67:159296-165831	6536	SpuINT0079125	33.33	9.68	2.04	0
Srcab=SRCAP	Scaffold129:746137-746765	629	SpuINT0104735	0.71	0.51	15.54	10.24
Dak_1=DAK	Scaffold163:741125-742512	1388	SpuINT0022546	12	17.07	0	6.06
Tmem128=COL5A2	Scaffold185:442953-443753	801	SpuINT0109364	60.63	65.22	39.87	44.19
Dmap1_1=DMAP1	Scaffold237:518310-519261	952	SpuINT0024446	51.41	48.64	66.3	64.52
Aifm3L=AIFM3	Scaffold281:15095-16096	1002	SpuINT0006087	28.87	22.22	16.22	10.39
Kiaa0391L=KIAA0391	Scaffold286:74842-76406	1565	SpuINT0047727	14.17	22.22	8.28	0
Perlc=HSPG2	Scaffold288:29986-35987	6002	SpuINT0071175	5.33	0	14.32	21.47
ABCC9g=ABCC9	Scaffold305:359144-359643	500	SpuINT0002659	36.62	46.03	27.06	28.11
A2bp1=RBFOX1	Scaffold314:561604-565506	3903	SpuINT0002524	50	25.93	78.18	72.22
	Scaffold318:44794-45906	1113	SpuINT0001041	32.69	21.88	14.22	14.89
NA=CHD9	Scaffold337:16057-23556	7500	SpuINT0058454	22.11	18.84	30.43	46.67
Gk2=GK	Scaffold407:23007-24366	1360	SpuINT0033242	66.06	78.47	84.78	95.35
Cul3_1=CUL3	Scaffold420:54796-55094	299	SpuINT0021384	67.62	69.9	59.79	55.77
Pp2arsBi2=PPP2R3A	Scaffold427:496175-504165	7991	SpuINT0073997	0	0	17.86	14.29
Ccr6a=FGFR1OP	Scaffold445:545648-549036	3389	SpuINT0016694	8.32	4.55	35.32	31.96
Wdr20a=WDR20	Scaffold518:389404-395333	5930	SpuINT0116783	5	4.76	21.21	14.29
SPU_020689=TRIP11	Scaffold549:23575-28891	5317	SpuINT0090270	21.79	34.88	10.44	14.78
Cln3_1=CLN3	Scaffold573:449393-450054	662	SpuINT0018903	23.81	28.57	58.49	42.86
Cln3_1=CLN3	Scaffold573:450155-452491	2337	SpuINT0018904	29.79	45.71	62.75	56.25
Nwd1=NWD1	Scaffold631:425596-427407	1812	SpuINT0068846	15.69	9.86	0	4.04
	Scaffold638:132712-133419	708	SpuINT0001742	2.7	1.05	15.94	13.45
Slc16a6=SLC16A14	Scaffold641:302768-304818	2051	SpuINT0100591	5.62	12.82	21.74	25
Hypp_2235=DENND1A	Scaffold650:303623-304161	539	SpuINT0040665	1.64	3.77	13.94	11.93
Tom1l=TOM1	Scaffold660:251853-257670	5818	SpuINT0109974	1.82	2.94	24.14	15.38
Tom1l=TOM1	Scaffold660:257750-267122	9373	SpuINT0109975	1.27	4.17	17.14	39.53
Hypp_2997=DSPP	Scaffold662:283867-284725	859	SpuINT0042736	10.53	3.51	27.54	21.52
Ppa1=PPA1	Scaffold693:94088-94598	511	SpuINT0074036	0.92	0	21.06	31.19
SPU_012456=UBA3	Scaffold704:801474-802110	637	SpuINT0085171	4	5.26	10.81	20
Cpeb2=CPEB2	Scaffold816:55226-55583	358	SpuINT0020261	85.86	78.64	94.05	95.77
XerdL=HOMER2	Scaffold820:16810-17039	230	SpuINT0117722	46.27	41.18	33.33	25
Hypp_706=ZC3H4	Scaffold951:117918-120271	2354	SpuINT0044648	25.3	25.49	37.93	34.04
Pkd=PRKD3	Scaffold1002:21307-23339	2033	SpuINT0072327	19.14	34.33	51.56	55.17
Trpc6_1=TRPC3	Scaffold1012:126984-128675	1692	SpuINT0111088	8.87	1.46	43.45	21.22
SPU_026017=SLC4A8	Scaffold1030:131678-134423	2746	SpuINT0094829	14.96	24.53	31.43	34.29
Ptpn1/2=PTPN1	Scaffold1142:61363-67570	6208	SpuINT0075684	88.4	82.19	74.34	69.51
	Scaffold1302:55917-58630	2714	SpuINT0002211	41.53	30.03	50.98	50.62
Hnrph2L=HNRNPH2	Scaffold1503:115954-116860	907	SpuINT0036385	18.09	8.85	0	0
SPU_021095=LRRC56	Scaffold1688:72187-84518	12332	SpuINT0090547	26.76	27.45	11.69	18.18
SPU_018770=AC004410.1	Scaffold1983:42877-43934	1058	SpuINT0088939	36.93	44.4	52.48	49.49
Pi3kcIII_1=PIK3C3	Scaffold2553:64023-64329	307	SpuINT0071762	0	1.01	12.2	9.09
Fam48a=MED12	Scaffold2663:58665-59098	434	SpuINT0028901	1.71	2.74	17.35	9.96
SPU_003658=CDT1	Scaffold3267:7227-7364	138	SpuINT0081446	69.62	66.56	57.59	57.57
Tfg=TFG	Scaffold3547:4132-6264	2133	SpuINT0108121	11.22	7.37	24.62	21.29
Daglb-2=DAGLB	Scaffold3663:10981-11364	384	SpuINT0022531	13.56	10.39	1.89	0
SPU_023962=THOC1	Scaffold3779:17555-19491	1937	SpuINT0092962	5.06	2.53	18.6	25.48
	Scaffold4454:24593-25695	1103	SpuINT0001305	24.14	21.95	8.33	9.43
ESRP dependent alternative donor events
Gene name	Event genomic coordinates	Length	Vast-tools ID	Embr_24h_Esrp_Cont_e	Embr_24h_Esrp_Cont_f	Embr_24h_Esrp_KD_e	Embr_24h_Esrp_KD_f
Unk_78=TPM3	Scaffold1409:6413-6490	21	SpuALTD0007048-2/2	79.55	71.43	61.8	62.64
Nap1l1=NAP1L1	Scaffold141:312839-312970	15	SpuALTD0003769-2/2	51.49	48.31	63.22	63.33
SPU_004640=C8orf34	Scaffold147:58321-58413	84	SpuALTD0004864-2/2	40.68	100	35.41	28.57
Slc10a2L=HPS1	Scaffold171:-223892	132	SpuALTD0006196-2/2	17.65	10	0	3.45
Klhl2_2=KLHL8	Scaffold173:374649-	225	SpuALTD0002881-2/2	94.09	100	78.29	82.99
RbjL1=DNAJC27	Scaffold184:625427-	72	SpuALTD0004471-2/2	90	88.89	66.67	61.54
Med1=MED1	Scaffold184:660494-	331	SpuALTD0003129-2/2	2	4.69	15.79	14.29
Hypp_2681=DSPP	Scaffold1924:125130-125383	163	SpuALTD0002499-3/3	7.69	20	0	0
Fam60a=FAM60A	Scaffold1054:147836-	269	SpuALTD0001706-2/2	61.9	68.18	42.11	41.67
SPU_005346=FAM82B	Scaffold206:625474-	8	SpuALTD0004884-2/3	1.57	1.82	15.03	8.55
SPU_005346=FAM82B	Scaffold206:625442-	40	SpuALTD0004884-3/3	97.57	96.2	78.64	82.1
SPU_023587=SLC17A6	Scaffold2071:8815-9059	81	SpuALTD0005633-2/2	98.13	100	89.01	82.54
ColL=COL5A2	Scaffold213:451782-453197	51	SpuALTD0001165-2/3	30	23.08	13.33	12.5
ColL=COL5A2	Scaffold213:451743-453197	90	SpuALTD0001165-3/3	45	34.62	73.33	68.75
SPU_021264=KLHL12	Scaffold2262:26940-27072	113	SpuALTD0005498-2/2	56.67	87.3	93.84	100
Gcnt2_3=GCNT2	Scaffold1087:-132727	160	SpuALTD0001916-3/5	0	12.5	17.86	21.71
Dhrs1=DHRS1	Scaffold2274:34157-	237	SpuALTD0001417-5/6	0	9.52	27.27	33.33
Dhrs1=DHRS1	Scaffold2274:34092-	302	SpuALTD0001417-6/6	100	85.71	72.73	62.5
Cdc42=CDC42	Scaffold2354:91590-91956	279	SpuALTD0001016-3/7	33.33	36.96	25	20.59
Mina=MINA	Scaffold1100:132854-133109	113	SpuALTD0003184-2/2	100	100	72.5	90.48
SPU_021820=TEAD1	Scaffold271:-22059	12	SpuALTD0005529-2/2	39.3	49.28	54.57	59.56
Efcab6=EFCAB6	Scaffold2804:23673-23958	51	SpuALTD0001575-2/2	100	99.34	83.54	86.3
Hsd17b8=URM1	Scaffold2948:20696-20794	9	SpuALTD0002179-2/2	82.61	78.95	66.04	66.27
Clptm1_2=CLPTM1L	Scaffold327:701326-	10	SpuALTD0001135-3/5	40	47.37	55.56	66.67
SPU_027811=DACH1	Scaffold342:14036-14083	4	SpuALTD0005902-2/2	63.16	58.14	52.78	48.39
Tfg=TFG	Scaffold3547:6223-6396	42	SpuALTD0006665-2/2	16.18	9.74	37.02	33.09
St8sia4_4=ST8SIA3	Scaffold365:660350-	436	SpuALTD0006540-3/3	13.16	20.59	31.82	27.78
Ptpn1/2=PTPN1	Scaffold1142:67547-67684	24	SpuALTD0004376-2/2	39.39	35.56	16.18	20.97
Slc4a3=SLC4A3	Scaffold11:-626901	157	SpuALTD0006305-2/2	2.56	7.79	16.67	13.75
Pcbp3=PCBP3	Scaffold440:354543-354644	27	SpuALTD0004056-2/2	100	100	85.71	79.17
	Scaffold4454:27300-27460	28	SpuALTD0000096-2/2	0	0	11.11	16.67
Bahcc1=TNRC18	Scaffold473:374096-375361	12	SpuALTD0000654-2/2	68.33	57.58	82.93	80
SPU_020689=TRIP11	Scaffold549:28832-28935	60	SpuALTD0005468-2/2	28.93	42.49	12.47	15.97
SPU_008062=TFAP4	Scaffold1198:104564-105075	371	SpuALTD0004974-2/2	6.67	16.67	0	0
SPU_012894=NBEAL2	Scaffold57:617211-617413	93	SpuALTD0005136-2/2	33.33	8.33	0	0
Sfrs6=SFRS4	Scaffold670:249768-	61	SpuALTD0006141-2/5	30.61	21.31	13.89	8.62
NA=TNRC18	Scaffold797:480743-	118	SpuALTD0003699-2/3	18.18	4.98	38.89	27.2
NA=TNRC18	Scaffold797:480720-	141	SpuALTD0003699-3/3	72.73	84.74	38.89	49.86
Hdac4L=HDAC4	Scaffold825:111157-111292	9	SpuALTD0002075-2/2	50	56	42.86	36.73
SPU_023559=TMEM229B	Scaffold876:404214-	25	SpuALTD0005631-2/3	27.54	32.5	44.83	45.71
Trappc9=TRAPPC9	Scaffold1250:123233-	161	SpuALTD0006826-2/3	25	8.7	0	0
NA=SLCO4A1	Scaffold960:-219833	26	SpuALTD0003670-2/2	88.6	83.61	95.53	100
FoxJ2_1=FOXJ3	Scaffold99:102410-	105	SpuALTD0001821-2/2	99.18	100	79.57	87.1
Spry/Socscp=SPSB4	Scaffold990:41760-44563	49	SpuALTD0006469-2/3	100	94.55	73.08	84
ESRP dependent alternative acceptor events
Gene name	Event genomic coordinates	Length	Vast-tools ID	Embr_24h_Esrp_Cont_e	Embr_24h_Esrp_Cont_f	Embr_24h_Esrp_KD_e	Embr_24h_Esrp_KD_f
Scube=SCUBE1	Scaffold135:698144-698353	3	SpuALTA0005968-2/2	14.39	17.39	40.00	38.89
Ankhd1=ANKRD17	Scaffold137:237503-237626	3	SpuALTA0000403-2/3	34.26	36.71	24.32	24.02
My_hpp13sm=C14orf145	Scaffold1512:219813-219977	3	SpuALTA0003352-2/2	30.65	37.31	24.24	21.43
	Scaffold156:422144-422202	3	SpuALTA0000011-2/2	45.45	45.45	73.68	60.00
Akap13=RP11-428C6.1	Scaffold1896:374273-374349	3	SpuALTA0000350-2/2	9.66	13.42	23.52	26.23
Entpd5=ENTPD5	Scaffold202:786662-786903	3	SpuALTA0001622-2/3	42.84	48.76	33.33	35.29
Unc44L_104=UNC5D	Scaffold2070:60277-60524	137	SpuALTA0006871-2/2	92.86	76.92	60.00	69.23
SPU_021264=KLHL12	Scaffold2262:23954-24643	230	SpuALTA0005506-3/3	50.00	59.52	69.44	73.68
Ankib1=ANKIB1	Scaffold2285:4904-5047	18	SpuALTA0000406-2/2	0.00	0.00	19.05	20.00
Trip12=TRIP12	Scaffold254:159341-159407	4	SpuALTA0006703-2/2	81.93	82.19	100.00	97.06
NA=GXYLT1	Scaffold1100:28851-29021	5	SpuALTA0003527-2/2	90.00	88.89	69.57	72.73
Nacha7=CHRNA7	Scaffold2670:45231-	3	SpuALTA0003812-2/2	42.86	52.38	63.64	73.33
Traf3ip1=TRAF3IP1	Scaffold282:403471-403497	3	SpuALTA0006679-2/2	63.77	66.26	81.48	71.43
SPU_025493=TMEM131	Scaffold294:313364-313439	3	SpuALTA0005736-2/2	31.03	44.44	23.81	20.59
FoxY=FOXC1	Scaffold306:-105320	76	SpuALTA0001813-3/3	35.00	19.28	9.85	8.05
Sea/Ldla/Cub=CORIN	Scaffold348:181086-181262	44	SpuALTA0005994-2/3	59.06	70.19	21.55	53.98
SPU_019058=CADPS	Scaffold35:511986-512144	6	SpuALTA0005408-2/2	78.57	89.47	61.29	71.79
SPU_000152=NOTCH2	Scaffold36:418748-419092	256	SpuALTA0004757-2/2	29.67	29.01	58.33	54.98
Z87=ZBTB11	Scaffold357:455299-455495	6	SpuALTA0007190-2/2	80.00	94.12	100.00	100.00
Hypp_1155=MYH11	Scaffold355:109344-	12	SpuALTA0002239-2/2	93.55	92.86	86.71	61.54
Phf14=PHF14	Scaffold367:267535-267701	3	SpuALTA0004179-2/2	80.95	78.79	70.59	58.62
Usp32_2=USP32	Scaffold370:361601-361684	6	SpuALTA0006961-2/2	38.71	19.05	54.55	50.00
Rfwd2=RFWD2	Scaffold387:258189-258308	3	SpuALTA0004581-2/2	63.16	77.78	50.00	57.14
Ksr1=KSR2	Scaffold394:246941-247054	21	SpuALTA0002932-2/2	50.00	55.00	68.18	60.29
Tmlhe=TMLHE	Scaffold402:324091-324242	3	SpuALTA0006647-2/2	16.67	10.34	0.00	4.17
SPU_023128=FAM38A	Scaffold1142:143651-143692	15	SpuALTA0005594-2/2	74.90	72.32	85.11	87.27
Hypp_398=KIAA0753	Scaffold449:173648-174529	3	SpuALTA0002623-2/2	0.00	0.00	22.73	13.79
Orc4=ORC4L	Scaffold451:167994-168250	5	SpuALTA0004043-2/2	100.00	100.00	86.79	81.08
Cask_2=CASK	Scaffold454:206086-206592	73	SpuALTA0000890-3/3	22.07	15.83	30.98	36.67
Fn3/Igf_9=ROBO2	Scaffold529:390952-391319	59	SpuALTA0001784-2/2	11.11	0.00	25.00	28.57
Ataxin7=ATXN7L1	Scaffold543:-624068	35	SpuALTA0000549-2/2	100.00	96.55	90.32	81.97
Cbp=CREBBP	Scaffold50:1178390-1178528	21	SpuALTA0000908-2/4	20.30	26.96	35.21	37.04
Haus3=HAUS3	Scaffold1194:37263-37513	42	SpuALTA0002027-2/2	72.73	68.42	92.86	83.33
Gtpbp3(mitochondrial)L=GTPBP3	Scaffold55:909599-909742	4	SpuALTA0002006-2/2	77.27	60.00	86.67	84.62
SPU_024012=ERBB4	Scaffold568:483541-483691	15	SpuALTA0005656-2/2	10.24	18.04	31.59	26.49
Stk11ip=STK11IP	Scaffold573:796913-797861	111	SpuALTA0006445-2/2	92.31	100.00	80.00	70.00
Ism=C20orf82	Scaffold592:-326069	4	SpuALTA0002825-2/2	100.00	100.00	82.76	91.30
Tulp4L=TULP4	Scaffold596:178549-178680	3	SpuALTA0006794-2/2	44.19	43.48	30.43	36.36
Ap3m1_1=AP3M2	Scaffold614:495937-496402	319	SpuALTA0000428-2/2	50.68	52.86	43.52	35.00
Pknox=PKNOX2	Scaffold690:117398-117604	75	SpuALTA0004241-3/4	35.59	26.83	46.00	46.77
Pknox=PKNOX2	Scaffold690:117398-117733	204	SpuALTA0004241-4/4	28.81	43.90	23.00	19.35
Apba1_1=APBA1	Scaffold7:1767470-1767615	24	SpuALTA0000435-2/2	17.95	15.62	31.43	23.40
Pcnp=PCNP	Scaffold722:173182-173753	252	SpuALTA0004118-2/2	3.33	2.08	8.82	25.00
NA=MLL2	Scaffold75:254962-	24	SpuALTA0003598-2/2	0.00	0.00	12.00	9.89
Prss12L_3=PRSS12	Scaffold1234:30982-31014	15	SpuALTA0004382-2/2	77.42	78.44	55.44	63.99
Tmcc=TMCC2	Scaffold802:94244-94438	3	SpuALTA0006612-2/2	50.00	43.75	65.00	57.14
Hypp_95=NPHP3	Scaffold806:258234-258303	3	SpuALTA0002752-2/2	36.36	36.36	8.33	20.00
SPU_023084=ST3GAL3	Scaffold81:653249-653435	4	SpuALTA0005588-2/2	53.57	59.09	68.18	92.31
Cpeb2=CPEB2	Scaffold816:55587-56575	353	SpuALTA0001184-2/3	27.56	31.40	4.22	14.17
Cpeb2=CPEB2	Scaffold816:55584-56575	356	SpuALTA0001184-3/3	64.30	64.89	21.08	18.89
Rskl=RPS6KC1	Scaffold858:281910-282479	6	SpuALTA0004737-2/2	95.83	100.00	90.00	84.62
Il1r1=IL18RAP	Scaffold1022:19999-20118	5	SpuALTA0002779-2/3	0.00	22.79	39.24	35.23
Il1r1=IL18RAP	Scaffold1022:19994-20118	10	SpuALTA0002779-3/3	100.00	77.21	60.76	64.77
