# Supplementary material for: Evolutionary recruitment of flexible Esrp-dependent splicing programs into diverse embryonic morphogenetic processes
Source: Nat Commun. 2017 Nov 27;8:1799. doi: 10.1038/s41467-017-01961-y (PMC5703972; doi:10.1038/s41467-017-01961-y)
Supplement: Supplementary file 5 — Supplementary Data 2 [file 41467_2017_1961_MOESM5_ESM.xlsx]

## Sheet: Sheet1
Supplementary File 2. Clusters of ESRP dependent homologous exons in human, mouse, zebrafish and sea urchin
Cluster_ID	Species	Gene ID	Gene name	Exon genomic coordinates	Exon size	Vast-tools ID	ESRP_ DEP	Exon type
CL000015.01	Dre	ENSDARG00000059058	vipr1b	chr24:20576795-20576948	154	NA	LC	HIGH_PSI		ESRP_DEP-ENH	Exon detected as Esrp-enhanced in our analysis
CL000015.01	Hsa	ENSG00000114812	VIPR1	chr3:42572271-42572392	122	HsaEX0070370	ESRP_DEP-SIL	AS		ESRP_DEP-SIL	Exon detected as Esrp-silenced in our analysis
CL000015.01	Mmu	ENSMUSG00000032528	Vipr1	chr9:121573642-121573795	154	NA	LC	HIGH_PSI		NR	Exon not detected as Esrp-dependent in our analysis
CL000016.N1	Spu	WHL22.757490	Alox5_6=ALOX5	Scaffold956:95204-95299	96	SpuEX0002320	ESRP_DEP-ENH	HIGH_PSI		LC	Exon not reaching minimum coverage in one or more samples
CL000019.01	Dre	ENSDARG00000039229	cep78	chr8:51953215-51953369	155	DreEX0020982	NR	HIGH_PSI		NC	Exon without any coverage in one or more samples
CL000019.01	Hsa	ENSG00000148019	CEP78	chr9:80879066-80879232	167	HsaEX0014868	NR	HIGH_PSI
CL000019.01	Mmu	ENSMUSG00000041491	Cep78	chr19:16035433-16035599	167	MmuEX0011035	ESRP_DEP-ENH	AS
CL000020.01	Dre	ENSDARG00000094057	cyp2j20	chr20:25711926-25712088	163	DreEX0025428	ESRP_DEP-SIL	AS		AS	Exon classified as alternatively spliced
CL000020.01	Hsa	ENSG00000134716	CYP2J2	chr1:60381610-60381772	163	HsaEX0018288	NR	AS		HIGH_PSI	Exon classified as constitutive exon
CL000020.01	Mmu	ENSMUSG00000028571	Cyp2j13	chr4:95738236-95738398	163	NA	LC	HIGH_PSI		NI	No information regarding exon type
CL000045.N1	Dre	ENSDARG00000005368	mcamb	chr15:23343766-23343804	39	DreEX0045376	ESRP_DEP-SIL	AS
CL000045.N2	Dre	ENSDARG00000026531	alcama	chr10:28851026-28851052	27	DreEX0012571	ESRP_DEP-ENH	AS
CL000047.01	Dre	ENSDARG00000101021	slc22a5	chr21:45637254-45637389	136	NA	LC	HIGH_PSI		CL000001	ID of gene family cluster
CL000047.01	Hsa	ENSG00000197375	SLC22A5	chr5:131729368-131729503	136	HsaEX0058909	NR	HIGH_PSI		CL000001.01	ID of homologous exon cluster within gene cluster CL000001
CL000047.01	Mmu	ENSMUSG00000063652	Slc22a21	chr11:53765209-53765344	136	MmuEX0042766	ESRP_DEP-ENH	AS		CL000001.N1	ID of exon without homologous counterparts detected in the other species within gene cluster CL000001
CL000047.02	Dre	ENSDARG00000094112	slc22a21	chr21:45877923-45878137	215	NA	NR	HIGH_PSI		GN000001.01	ID of gene without orthologs detected in the other species
CL000047.02	Hsa	ENSG00000197375	SLC22A5	chr5:131726468-131726596	129	HsaEX0058907	ESRP_DEP-SIL	AS
CL000047.02	Mmu	ENSMUSG00000018900	Slc22a5	chr11:53682724-53682938	215	NA	NR	HIGH_PSI
CL000068.01	Dre	ENSDARG00000033537	p4ha1a	chr12:9534117-9534187	71	DreEX0053050	ESRP_DEP-SIL	AS
CL000068.01	Dre	ENSDARG00000071082	p4ha1b	chr17:20135001-20135071	71	DreEX0053059	ESRP_DEP-SIL	AS
CL000068.01	Hsa	ENSG00000122884	P4HA1	chr10:74804739-74804809	71	HsaEX0045117	ESRP_DEP-SIL	AS
CL000068.01	Mmu	ENSMUSG00000019916	P4ha1	chr10:58817088-58817158	71	MmuEX0033403	NR	AS
CL000073.01	Dre	ENSDARG00000100731	slc27a2b	chr25:31894882-31895040	159	DreEX0072453	ESRP_DEP-ENH	AS
CL000073.01	Hsa	ENSG00000140284	SLC27A2	chr15:50494684-50494842	159	HsaEX0059215	LC	HIGH_PSI
CL000073.01	Mmu	ENSMUSG00000027359	Slc27a2	chr2:126390414-126390572	159	NA	LC	HIGH_PSI
CL000073.01	Spu	WHL22.487034	Slc27a2=SLC27A2	Scaffold400:236064-236225	162	NA	NR	NI
CL000074.N1	Spu	WHL22.518223	RigIL2=DDX58	Scaffold447:35784-35946	163	SpuEX0030116	ESRP_DEP-SIL	AS
CL000117.N1	Spu	WHL22.44640	SPU_021288=WBSCR27	Scaffold114:9523-9595	73	SpuEX0034750	ESRP_DEP-SIL	NA
CL000158.05	Dre	ENSDARG00000059333	si:ch211-285f17.1	chr24:9447044-9447148	105	DreEX0068293	ESRP_DEP-SIL	AS
CL000158.05	Hsa	ENSG00000120549	KIAA1217	chr10:24825703-24825822	120	HsaEX0033962	NR	AS
CL000158.05	Mmu	ENSMUSG00000036617	Etl4	chr2:20723169-20723288	120	MmuEX0017444	NR	AS
CL000158.06	Hsa	ENSG00000120549	KIAA1217	chr10:24831622-24831699	78	HsaEX0033963	ESRP_DEP-ENH	AS
CL000158.06	Mmu	ENSMUSG00000036617	Etl4	chr2:20727212-20727289	78	MmuEX0017445	ESRP_DEP-ENH	AS
CL000158.07	Hsa	ENSG00000120549	KIAA1217	chr10:24831812-24833410	1599	HsaEX0033964	ESRP_DEP-ENH	AS
CL000158.07	Mmu	ENSMUSG00000036617	Etl4	chr2:20727402-20729000	1599	MmuEX0017446	ESRP_DEP-ENH	AS
CL000158.N1	Dre	ENSDARG00000059333	si:ch211-285f17.1	chr24:9449763-9449837	75	DreEX0068294	ESRP_DEP-ENH	AS
CL000158.N2	Spu	WHL22.136090	Hypp_78=KIAA1217	Scaffold1492:200089-200232	144	SpuEX0017235	ESRP_DEP-SIL	AS
CL000170.01	Dre	ENSDARG00000025299	tspan9a	chr18:11091613-11091804	192	NA	NR	HIGH_PSI
CL000170.01	Hsa	ENSG00000214063	TSPAN4	chr11:862550-862741	192	HsaEX0067673	ESRP_DEP-SIL	AS
CL000170.01	Mmu	ENSMUSG00000025511	Tspan4	chr7:148675451-148675642	192	MmuEX0049355	NR	HIGH_PSI
CL000170.01	Spu	WHL22.748368	Ttrspn_19=TSPAN4	Scaffold929:74240-74431	192	NA	NR	NI
CL000170.N1	Dre	ENSDARG00000038288	cd151	chr25:3687792-3687812	21	DreEX0019930	ESRP_DEP-ENH	AS
CL000185.01	Dre	ENSDARG00000089833	asb13b	chr8:11102237-11102355	119	DreEX0015124	ESRP_DEP-SIL	AS
CL000185.01	Hsa	ENSG00000196372	ASB13	chr10:5690933-5691067	135	NA	NR	HIGH_PSI
CL000185.01	Mmu	ENSMUSG00000033781	Asb13	chr13:3644162-3644296	135	NA	NR	HIGH_PSI
CL000200.N1	Spu	WHL22.440834	SPU_010977=C14orf166B	Scaffold346:438900-438923	24	SpuEX0032374	ESRP_DEP-ENH	AS
CL000209.01	Dre	ENSDARG00000070227	nhsa	chr23:41309577-41309639	63	DreEX0050575	LC	AS
CL000209.01	Hsa	ENSG00000188158	NHS	chrX:17737464-17737526	63	HsaEX0042882	ESRP_DEP-ENH	AS
CL000209.01	Mmu	ENSMUSG00000059493	Nhs	chrX:158287407-158287469	63	MmuEX0031702	LC	AS
CL000242.01	Dre	ENSDARG00000101216	meaf6	chr19:4099187-4099220	34	NA	NR	HIGH_PSI
CL000242.01	Hsa	ENSG00000163875	MEAF6	chr1:37961486-37961519	34	NA	NR	AS
CL000242.01	Mmu	ENSMUSG00000028863	Meaf6	chr4:124785567-124785600	34	MmuEX0028434	ESRP_DEP-ENH	AS
CL000259.01	Dre	ENSDARG00000020469	map3k7	chr20:24266265-24266345	81	DreEX0044679	ESRP_DEP-ENH	AS
CL000259.01	Hsa	ENSG00000135341	MAP3K7	chr6:91254271-91254351	81	HsaEX0037602	ESRP_DEP-ENH	AS
CL000259.01	Mmu	ENSMUSG00000028284	Map3k7	chr4:32081849-32081929	81	MmuEX0027748	ESRP_DEP-ENH	AS
CL000265.01	Dre	ENSDARG00000068474	si:dkey-94e7.2	chr2:30738182-30738337	156	DreEX0071102	ESRP_DEP-SIL	HIGH_PSI
CL000265.01	Hsa	ENSG00000160439	RDH13	chr19:55568021-55568176	156	NA	NR	HIGH_PSI
CL000265.01	Mmu	ENSMUSG00000021123	Rdh12	chr12:80312375-80312530	156	NA	NR	HIGH_PSI
CL000265.01	Spu	WHL22.334570	Rdh13=RDH13	Scaffold256:575751-575906	156	NA	NR	NI
CL000265.02	Dre	ENSDARG00000068474	si:dkey-94e7.2	chr2:30738473-30738577	105	DreEX0071103	ESRP_DEP-SIL	HIGH_PSI
CL000265.02	Hsa	ENSG00000072042	RDH11	chr14:68157857-68157961	105	HsaEX0052939	NR	HIGH_PSI
CL000265.02	Mmu	ENSMUSG00000066441	Rdh11	chr12:80287401-80287505	105	NA	NR	HIGH_PSI
CL000265.02	Spu	WHL22.334570	Rdh13=RDH13	Scaffold256:576691-576795	105	SpuEX0029636	NR	NA
CL000310.N1	Hsa	ENSG00000106080	FKBP14	chr7:30059829-30059920	92	HsaEX0025828	ESRP_DEP-ENH	AS
CL000317.03	Dre	ENSDARG00000019660	rxfp2a	chr15:31893444-31893515	72	NA	LC	HIGH_PSI
CL000317.03	Hsa	ENSG00000171509	RXFP1	chr4:159526220-159526291	72	HsaEX0056014	LC	AS
CL000317.03	Mmu	ENSMUSG00000053368	Rxfp2	chr5:150852155-150852226	72	NA	LC	NI
CL000317.03	Spu	WHL22.549532	Lrr/Gpcr_11=RXFP2	Scaffold494:363309-363380	72	SpuEX0019840	ESRP_DEP-ENH	AS
CL000317.N1	Spu	WHL22.275195	Clect/Ldla/Lrr/Gpcr=RXFP2	Scaffold216:75323-75367	45	SpuEX0007069	ESRP_DEP-ENH	AS
CL000321.N1	Spu	WHL22.741591	Zpd=AGBL5	Scaffold909:47886-47951	66	SpuEX0046195	ESRP_DEP-SIL	AS
CL000327.N1	Dre	ENSDARG00000078512	acaca	chr5:55684030-55684134	105	DreEX0010461	ESRP_DEP-ENH	AS
CL000339.N1	Dre	ENSDARG00000076923	kazna	chr8:26714801-26714884	84	DreEX0040815	ESRP_DEP-ENH	AS
CL000342.N1	Spu	WHL22.333354	Exoc8=EXOC8	Scaffold255:352552-352557	6	SpuEX0011094	ESRP_DEP-SIL	AS
CL000354.01	Dre	ENSDARG00000009953	med14	chr9:34604044-34604169	126	DreEX0045779	ESRP_DEP-ENH	AS
CL000354.01	Hsa	ENSG00000180182	MED14	chrX:40525972-40526103	132	HsaEX0038587	ESRP_DEP-SIL	AS
CL000354.01	Mmu	ENSMUSG00000064127	Med14	chrX:12266455-12266586	132	MmuEX0028492	NR	AS
CL000368.01	Dre	ENSDARG00000008790	actr3b	chr24:7290684-7290739	56	DreEX0011002	NR	HIGH_PSI
CL000368.01	Hsa	ENSG00000133627	ACTR3B	chr7:152480272-152480327	56	HsaEX0002174	ESRP_DEP-ENH	AS
CL000368.01	Mmu	ENSMUSG00000056367	Actr3b	chr5:25304264-25304319	56	MmuEX0003652	LC	AS
CL000368.01	Spu	WHL22.84136	Arp3ph=ACTR3	Scaffold127:928024-928079	56	SpuEX0003102	NR	HIGH_PSI
CL000400.01	Dre	ENSDARG00000016494	ddc	chr16:8409621-8409764	144	NA	NR	HIGH_PSI
CL000400.01	Hsa	ENSG00000132437	DDC	chr7:50595835-50595978	144	NA	LC	HIGH_PSI
CL000400.01	Mmu	ENSMUSG00000020182	Ddc	chr11:11763654-11763797	144	NA	LC	HIGH_PSI
CL000400.01	Spu	WHL22.461203	Aadc_1=DDC	Scaffold37:858012-858155	144	SpuEX0000833	ESRP_DEP-ENH	AS
CL000440.N1	Dre	ENSDARG00000101557	scarb1	chr10:44893835-44893873	39	DreEX0064394	ESRP_DEP-SIL	AS
CL000440.N2	Dre	ENSDARG00000101557	scarb1	chr10:44896791-44896863	73	DreEX0064395	ESRP_DEP-SIL	AS
CL000486.02	Dre	ENSDARG00000062531	mapk8ip3	chr3:15831529-15831567	39	DreEX0044941	NR	AS
CL000486.02	Hsa	ENSG00000008294	SPAG9	chr17:49053224-49053262	39	HsaEX0061193	ESRP_DEP-SIL	AS
CL000486.02	Mmu	ENSMUSG00000020859	Spag9	chr11:93974577-93974615	39	MmuEX0044511	NR	AS
CL000510.N1	Dre	ENSDARG00000042561	lpar2b	chr1:58420942-58420974	33	DreEX0043462	ESRP_DEP-ENH	AS
CL000511.01	Dre	ENSDARG00000031678	COL5A2 (2 of 2)	chr9:42861993-42862046	54	DreEX0003026	ESRP_DEP-ENH	HIGH_PSI
CL000511.01	Hsa	ENSG00000204262	COL5A2	chr2:189931455-189931508	54	NA	LC	HIGH_PSI
CL000511.01	Mmu	ENSMUSG00000026042	Col5a2	chr1:45463389-45463442	54	NA	LC	HIGH_PSI
CL000513.01	Dre	ENSDARG00000035601	dao.3	chr5:19694249-19694328	80	NA	LC	HIGH_PSI
CL000513.01	Hsa	ENSG00000110887	DAO	chr12:109290782-109290864	83	NA	LC	HIGH_PSI
CL000513.01	Mmu	ENSMUSG00000042096	Dao	chr5:114469934-114470016	83	NA	LC	HIGH_PSI
CL000513.01	Spu	WHL22.677684	SPU_006954=DDO	Scaffold748:36157-36239	83	SpuEX0031653	ESRP_DEP-SIL	AS
CL000526.01	Dre	ENSDARG00000078981	faxcb	chr16:32681085-32681302	218	DreEX0032213	NR	HIGH_PSI
CL000526.01	Hsa	ENSG00000146267	C6orf168	chr6:99771320-99771543	224	HsaEX0011283	ESRP_DEP-SIL	AS
CL000526.01	Mmu	ENSMUSG00000028246	6230409E13Rik	chr4:21885591-21885814	224	MmuEX0002129	LC	AS
CL000557.N1	Dre	ENSDARG00000079555	ccdc85cb	chr20:5131998-5132036	39	DreEX0019627	ESRP_DEP-ENH	AS
CL000564.01	Hsa	ENSG00000213066	FGFR1OP	chr6:167426996-167427055	60	HsaEX0025674	ESRP_DEP-SIL	AS
CL000564.01	Mmu	ENSMUSG00000069135	Fgfr1op	chr17:8368384-8368443	60	MmuEX0019149	NR	AS
CL000583.03	Dre	ENSDARG00000044954	slit1a	chr13:464905-464976	72	NA	LC	HIGH_PSI
CL000583.03	Dre	ENSDARG00000099446	slit1b	chr22:34929836-34929907	72	NA	LC	HIGH_PSI
CL000583.03	Hsa	ENSG00000184347	SLIT3	chr5:168250265-168250336	72	HsaEX0060166	LC	HIGH_PSI
CL000583.03	Mmu	ENSMUSG00000025020	Slit1	chr19:41725645-41725716	72	NA	LC	HIGH_PSI
CL000583.03	Spu	WHL22.219937	Slit(N-terminus)=SLIT1	Scaffold188:714493-714564	72	SpuEX0039703	ESRP_DEP-ENH	HIGH_PSI
CL000586.02	Dre	ENSDARG00000034270	ogdha	chr8:45807015-45807117	103	DreEX0052511	NR	AS
CL000586.02	Hsa	ENSG00000105953	OGDH	chr7:44687256-44687358	103	HsaEX0044667	ESRP_DEP-SIL	AS
CL000586.02	Mmu	ENSMUSG00000020456	Ogdh	chr11:6216981-6217083	103	MmuEX0033030	ESRP_DEP-SIL	AS
CL000586.02	Spu	WHL22.336369	Ogdh_1=OGDH	Scaffold2571:47852-47954	103	SpuEX0026003	NR	AS
CL000601.N1	Dre	ENSDARG00000039225	vps13a	chr8:52035251-52035331	81	DreEX0084402	ESRP_DEP-ENH	AS
CL000601.N2	Spu	WHL22.41221	Vps13c=VPS13A	Scaffold1117:131723-131761	39	SpuEX0044821	ESRP_DEP-ENH	AS
CL000614.N1	Dre	ENSDARG00000098639	pycr1b	chr11:44910556-44910559	4	DreEX0059985	ESRP_DEP-ENH	AS
CL000644.N1	Dre	ENSDARG00000100674	UBE2O	chr16:16059198-16059506	309	DreEX0009221	ESRP_DEP-SIL	AS
CL000645.N1	Dre	ENSDARG00000038668	gbp1	chr2:42178039-42178170	132	DreEX0034465	ESRP_DEP-SIL	HIGH_PSI
CL000695.01	Dre	ENSDARG00000069356	adgrl2a	chr11:7671706-7671744	39	DreEX0011665	ESRP_DEP-SIL	AS
CL000695.01	Hsa	ENSG00000117114	LPHN2	chr1:82418671-82418709	39	HsaEX0036237	ESRP_DEP-SIL	AS
CL000695.01	Mmu	ENSMUSG00000028184	Lphn2	chr3:148512730-148512768	39	MmuEX0026707	NR	AS
CL000723.N1	Hsa	ENSG00000090612	ZNF10	chr12:133770014-133770119	106	HsaEX0072991	ESRP_DEP-SIL	AS
CL000754.N1	Spu	WHL22.593652	Exoc7=EXOC7	Scaffold566:555934-556038	105	SpuEX0011075	ESRP_DEP-ENH	HIGH_PSI
CL000754.02	Dre	ENSDARG00000087229	exoc7	chr12:46719626-46719715	90	DreEX0031138	NR	AS
CL000754.02	Hsa	ENSG00000182473	EXOC7	chr17:74087224-74087316	93	HsaEX0023505	ESRP_DEP-SIL	AS
CL000754.02	Mmu	ENSMUSG00000020792	Exoc7	chr11:116158885-116158977	93	MmuEX0017604	NR	AS
CL000754.03	Dre	ENSDARG00000087229	exoc7	chr12:46722395-46722457	63	DreEX0031139	ESRP_DEP-ENH	AS
CL000754.03	Hsa	ENSG00000182473	EXOC7	chr17:74086410-74086562	153	NA	ESRP_DEP-ENH	AS
CL000754.03	Mmu	ENSMUSG00000020792	Exoc7	chr11:116158044-116158194	151	NA	NR	AS
CL000767.01	Dre	ENSDARG00000038879	ift80	chr15:1557728-1557796	69	DreEX0038789	ESRP_DEP-ENH	AS
CL000767.01	Hsa	ENSG00000068885	IFT80	chr3:160093600-160093668	69	NA	NR	HIGH_PSI
CL000767.01	Mmu	ENSMUSG00000027778	Ift80	chr3:68789337-68789405	69	NA	NR	HIGH_PSI
CL000785.03	Dre	ENSDARG00000030514	acsl1a	chr1:16857815-16857892	78	DreEX0010800	LC	AS
CL000785.03	Hsa	ENSG00000151726	ACSL1	chr4:185691409-185691486	78	HsaEX0002066	NR	AS
CL000785.03	Hsa	ENSG00000151726	ACSL1	chr4:185691553-185691630	78	HsaEX0002065	ESRP_DEP-SIL	AS
CL000785.03	Mmu	ENSMUSG00000018796	Acsl1	chr8:47606622-47606699	78	MmuEX0003571	ESRP_DEP-SIL	HIGH_PSI
CL000785.03	Mmu	ENSMUSG00000018796	Acsl1	chr8:47606764-47606841	78	MmuEX0003572	ESRP_DEP-ENH	AS
CL000785.03	Spu	WHL22.757513	Acsl5=ACSL5	Scaffold953:152336-152413	78	SpuEX0001585	NR	HIGH_PSI
CL000802.01	Dre	ENSDARG00000063197	golga2	chr5:1421968-1422051	84	DreEX0035471	NR	AS
CL000802.01	Hsa	ENSG00000167110	GOLGA2	chr9:131035064-131035144	81	HsaEX0027951	ESRP_DEP-SIL	AS
CL000802.01	Mmu	ENSMUSG00000002546	Golga2	chr2:32148835-32148915	81	MmuEX0021418	NR	AS
CL000802.02	Dre	ENSDARG00000063197	golga2	chr5:1410173-1410253	81	NA	NR	HIGH_PSI
CL000802.02	Hsa	ENSG00000167110	GOLGA2	chr9:131029473-131029538	66	HsaEX0027950	ESRP_DEP-SIL	AS
CL000802.02	Mmu	ENSMUSG00000002546	Golga2	chr2:32153274-32153354	81	MmuEX0021420	NR	AS
CL000802.N1	Dre	ENSDARG00000063197	golga2	chr5:1417557-1417652	96	DreEX0035472	ESRP_DEP-ENH	AS
CL000816.01	Dre	ENSDARG00000038557	anks3	chr24:37791115-37791313	199	NA	LC	HIGH_PSI
CL000816.01	Hsa	ENSG00000168096	ANKS3	chr16:4776980-4777178	199	HsaEX0004588	NR	AS
CL000816.01	Mmu	ENSMUSG00000022515	Anks3	chr16:4958061-4958259	199	MmuEX0005207	ESRP_DEP-SIL	AS
CL000816.01	Spu	WHL22.654874	Sans=ANKS3	Scaffold695:75016-75214	199	NA	NR	NI
CL000820.N1	Spu	WHL22.243924	Mrpl21=MRPL21	Scaffold2:1485337-1485440	104	SpuEX0021416	ESRP_DEP-ENH	HIGH_PSI
CL000838.01	Hsa	ENSG00000203485	INF2	chr14:105181621-105181677	57	HsaEX0031649	ESRP_DEP-ENH	AS
CL000838.01	Mmu	ENSMUSG00000037679	Inf2	chr12:113850759-113850815	57	MmuEX0024140	ESRP_DEP-ENH	AS
CL000850.01	Hsa	ENSG00000179846	NKPD1	chr19:45661921-45662358	438	HsaEX0043056	LC	NA
CL000850.01	Mmu	ENSMUSG00000060621	Nkpd1	chr7:20105151-20105600	450	MmuEX0031806	ESRP_DEP-ENH	NA
CL000856.01	Dre	ENSDARG00000010953	ndel1a	chr12:26390371-26390405	35	DreEX0049757	NR	AS
CL000856.01	Hsa	ENSG00000166579	NDEL1	chr17:8366638-8366672	35	HsaEX0042212	ESRP_DEP-SIL	AS
CL000856.01	Mmu	ENSMUSG00000018736	Ndel1	chr11:68639672-68639706	35	MmuEX0031226	ESRP_DEP-ENH	AS
CL000869.N1	Dre	ENSDARG00000059053	slc13a4	chr4:4809508-4809582	75	DreEX0071971	ESRP_DEP-SIL	AS
CL000870.01	Hsa	ENSG00000166887	VPS39	chr15:42484264-42484296	33	HsaEX0070604	ESRP_DEP-ENH	AS
CL000870.01	Mmu	ENSMUSG00000027291	Vps39	chr2:120172593-120172625	33	MmuEX0051541	ESRP_DEP-ENH	AS
CL000872.N1	Dre	ENSDARG00000069292	si:dkeyp-89c11.1	chr4:25665488-25665540	53	DreEX0071456	ESRP_DEP-SIL	AS
CL000910.N1	Dre	ENSDARG00000086746	si:ch73-209e20.3	chr21:5794848-5794883	36	DreEX0068749	ESRP_DEP-ENH	AS
CL000916.01	Dre	ENSDARG00000037409	tmem144a	chr1:20625812-20625892	81	DreEX0079441	ESRP_DEP-ENH	HIGH_PSI
CL000916.01	Hsa	ENSG00000164124	TMEM144	chr4:159140462-159140542	81	HsaEX0065489	LC	HIGH_PSI
CL000916.01	Mmu	ENSMUSG00000027956	Tmem144	chr3:79635984-79636064	81	NA	LC	HIGH_PSI
CL000916.01	Spu	WHL22.17476	Tmem144=TMEM144	Scaffold105:164179-164259	81	SpuEX0042232	LC	NA
CL000940.01	Dre	ENSDARG00000015654	ca15a	chr12:4294090-4294116	27	DreEX0017861	ESRP_DEP-SIL	AS
CL000940.01	Hsa	ENSG00000167434	CA4	chr17:58232675-58232728	54	NA	LC	HIGH_PSI
CL000940.01	Mmu	ENSMUSG00000090236	Car15	chr16:17837924-17837959	36	NA	LC	NI
CL000940.N1	Dre	ENSDARG00000015654	ca15a	chr12:4294270-4294342	73	DreEX0017860	ESRP_DEP-SIL	AS
CL000954.N1	Spu	WHL22.129970	C19orf61=C19orf61	Scaffold1466:44582-44676	95	SpuEX0005005	ESRP_DEP-ENH	AS
CL000962.01	Dre	ENSDARG00000053381	PPAP2A	chr10:8330133-8330287	155	DreEX0006993	NR	AS
CL000962.01	Hsa	ENSG00000067113	PPAP2A	chr5:54786788-54786942	155	HsaEX0049259	NR	AS
CL000962.01	Mmu	ENSMUSG00000021759	Ppap2a	chr13:113625067-113625221	155	MmuEX0036447	ESRP_DEP-ENH	AS
CL000962.01	Spu	WHL22.310985	Ppap2b=PPAP2A	Scaffold2398:40993-41153	161	SpuEX0028121	NR	HIGH_PSI
CL000969.N1	Dre	ENSDARG00000069302	snx9b	chr20:43159541-43159621	81	DreEX0074385	ESRP_DEP-SIL	AS
CL000977.01	Dre	ENSDARG00000034700	vegfab	chr4:5580710-5580856	147	NA	NR	HIGH_PSI
CL000977.01	Dre	ENSDARG00000103542	vegfaa	chr16:4464030-4464161	132	DreEX0084247	NR	AS
CL000977.01	Hsa	ENSG00000112715	VEGFA	chr6:43749693-43749824	132	HsaEX0070300	ESRP_DEP-ENH	AS
CL000977.01	Mmu	ENSMUSG00000023951	Vegfa	chr17:46157940-46158071	132	MmuEX0051321	ESRP_DEP-ENH	AS
CL000992.N1	Mmu	ENSMUSG00000027639	Samhd1	chr2:156927057-156927179	123	MmuEX0040961	ESRP_DEP-ENH	AS
CL000996.N1	Spu	WHL22.552472	Erg=ERG	Scaffold499:184628-184705	78	SpuEX0010912	ESRP_DEP-ENH	AS
CL000997.N1	Dre	ENSDARG00000038786	smarcd3a	chr2:32559791-32559880	90	DreEX0073739	ESRP_DEP-SIL	AS
CL000998.01	Dre	ENSDARG00000058732	scgn	chr16:6421507-6421552	46	DreEX0064448	ESRP_DEP-SIL	AS
CL000998.01	Hsa	ENSG00000079689	SCGN	chr6:25689400-25689445	46	NA	LC	HIGH_PSI
CL000998.01	Mmu	ENSMUSG00000021337	Scgn	chr13:24054651-24054696	46	NA	LC	HIGH_PSI
CL000998.01	Spu	WHL22.366222	SPU_018364=SCGN	Scaffold280:198822-198879	58	NA	NR	NI
CL001001.07	Dre	ENSDARG00000021082	sec31a	chr10:5098615-5098650	36	DreEX0064880	ESRP_DEP-SIL	AS
CL001001.07	Hsa	ENSG00000138674	SEC31A	chr4:83752090-83752128	39	HsaEX0056954	NR	AS
CL001001.07	Mmu	ENSMUSG00000035325	Sec31a	chr5:100798615-100798653	39	MmuEX0041515	NR	AS
CL001001.10	Hsa	ENSG00000138674	SEC31A	chr4:83782784-83782861	78	HsaEX0056949	ESRP_DEP-SIL	AS
CL001001.10	Mmu	ENSMUSG00000035325	Sec31a	chr5:100817553-100817630	78	MmuEX0041517	ESRP_DEP-SIL	AS
CL001001.11	Hsa	ENSG00000138674	SEC31A	chr4:83783687-83783725	39	HsaEX0056948	ESRP_DEP-SIL	AS
CL001001.11	Mmu	ENSMUSG00000035325	Sec31a	chr5:100818087-100818125	39	MmuEX0041516	ESRP_DEP-SIL	AS
CL001003.09	Dre	ENSDARG00000037020	kif1b	chr23:29505374-29505625	252	DreEX0041534	ESRP_DEP-SIL	AS
CL001003.09	Hsa	ENSG00000054523	KIF1B	chr1:10386169-10386417	249	HsaEX0034477	ESRP_DEP-ENH	AS
CL001003.09	Mmu	ENSMUSG00000063077	Kif1b	chr4:148594651-148594899	249	MmuEX0025499	LC	AS
CL001037.01	Dre	ENSDARG00000076889	ralgapa1	chr17:12760974-12761004	31	DreEX0060617	ESRP_DEP-SIL	AS
CL001037.01	Hsa	ENSG00000174373	RALGAPA1	chr14:36017714-36017744	31	NA	LC	AS
CL001037.01	Mmu	ENSMUSG00000021027	Ralgapa1	chr12:56713060-56713090	31	MmuEX0038617	NR	AS
CL001046.01	Dre	ENSDARG00000036791	dnmt3bb.1	chr23:17088625-17088694	70	DreEX0027861	NR	AS
CL001046.01	Hsa	ENSG00000088305	DNMT3B	chr20:31393144-31393213	70	HsaEX0020495	ESRP_DEP-ENH	AS
CL001046.01	Mmu	ENSMUSG00000027478	Dnmt3b	chr2:153509344-153509413	70	NA	LC	AS
CL001046.01	Spu	WHL22.283824	Dnmt3A=DNMT3A	Scaffold221:185086-185161	76	NA	LC	NI
CL001046.N1	Hsa	ENSG00000088305	DNMT3B	chr20:31394015-31394133	119	HsaEX0020496	ESRP_DEP-ENH	AS
CL001062.01	Dre	ENSDARG00000019362	ptbp1a	chr2:26640784-26640817	34	DreEX0059108	NR	AS
CL001062.01	Hsa	ENSG00000117569	PTBP2	chr1:97271975-97272008	34	HsaEX0050732	ESRP_DEP-ENH	AS
CL001062.01	Mmu	ENSMUSG00000028134	Ptbp2	chr3:119427530-119427563	34	MmuEX0037640	ESRP_DEP-SIL	AS
CL001062.01	Spu	WHL22.89800	SPU_012409=ROD1	Scaffold13:345122-345155	34	SpuEX0032615	NR	HIGH_PSI
CL001097.01	Dre	ENSDARG00000016613	mcat	chr4:18859920-18860137	218	NA	LC	NI
CL001097.01	Hsa	ENSG00000100294	MCAT	chr22:43533087-43533304	218	HsaEX0038186	ESRP_DEP-ENH	AS
CL001097.01	Mmu	ENSMUSG00000048755	Mcat	chr15:83379548-83379765	218	MmuEX0028168	NR	AS
CL001143.03	Hsa	ENSG00000133110	POSTN	chr13:38148709-38148789	81	HsaEX0049207	LC	AS
CL001143.03	Mmu	ENSMUSG00000027750	Postn	chr3:54184334-54184414	81	MmuEX0036393	ESRP_DEP-ENH	AS
CL001143.N1	Dre	ENSDARG00000104267	postnb	chr15:32878565-32878609	45	DreEX0057156	ESRP_DEP-ENH	AS
CL001174.02	Dre	ENSDARG00000025071	brd8	chr14:7405224-7405349	126	DreEX0017328	ESRP_DEP-SIL	AS
CL001174.02	Hsa	ENSG00000112983	BRD8	chr5:137502207-137502416	210	HsaEX0008430	ESRP_DEP-SIL	AS
CL001174.02	Mmu	ENSMUSG00000003778	Brd8	chr18:34768072-34768281	210	MmuEX0008227	NR	HIGH_PSI
CL001180.N1	Spu	WHL22.70676	Dot1LL=DOT1L	Scaffold1238:84558-84621	64	SpuEX0009775	ESRP_DEP-ENH	HIGH_PSI
CL001195.01	Dre	ENSDARG00000033768	trappc13	chr10:15398551-15398568	18	DreEX0081080	ESRP_DEP-ENH	AS
CL001195.01	Hsa	ENSG00000113597	C5orf44	chr5:64951463-64951480	18	HsaEX0011181	ESRP_DEP-ENH	AS
CL001195.01	Mmu	ENSMUSG00000021711	2410002O22Rik	chr13:104942245-104942262	18	MmuEX0000992	NR	AS
CL001203.02	Dre	ENSDARG00000057782	baz2ba	chr6:11734263-11734289	27	DreEX0016647	NR	AS
CL001203.02	Hsa	ENSG00000123636	BAZ2B	chr2:160253585-160253611	27	HsaEX0007736	ESRP_DEP-SIL	AS
CL001203.02	Mmu	ENSMUSG00000026987	Baz2b	chr2:59771469-59771495	27	MmuEX0007715	ESRP_DEP-SIL	AS
CL001229.N1	Spu	WHL22.735405	Hypp_840=TERF2IP	Scaffold895:187056-187164	109	SpuEX0017296	ESRP_DEP-ENH	AS
CL001231.01	Hsa	ENSG00000184185	KCNJ12	chr17:21315748-21316032	285	HsaEX0033013	LC	AS
CL001231.01	Mmu	ENSMUSG00000042529	Kcnj12	chr11:60880168-60880452	285	MmuEX0025065	ESRP_DEP-ENH	AS
CL001248.N1	Spu	WHL22.499466	SPU_022673=KIAA0427	Scaffold418:7513-7566	54	SpuEX0035163	ESRP_DEP-ENH	HIGH_PSI
CL001285.N1	Spu	WHL22.279140	Hypp_552=FAM98B	Scaffold2186:60004-60059	56	SpuEX0016964	ESRP_DEP-SIL	HIGH_PSI
CL001316.N1	Dre	ENSDARG00000045254	C7orf50	chr24:37816322-37816417	96	DreEX0001687	ESRP_DEP-ENH	AS
CL001343.01	Dre	ENSDARG00000025679	comtb	chr11:25388856-25388973	118	NA	NR	HIGH_PSI
CL001343.01	Hsa	ENSG00000093010	COMT	chr22:19950050-19950338	289	NA	NR	HIGH_PSI
CL001343.01	Mmu	ENSMUSG00000000326	Comt	chr16:18411783-18412050	268	MmuEX0012395	ESRP_DEP-SIL	HIGH_PSI
CL001362.02	Dre	ENSDARG00000042525	ebf2	chr5:66760176-66760337	162	DreEX0028779	ESRP_DEP-ENH	AS
CL001362.02	Hsa	ENSG00000108001	EBF3	chr10:131638509-131638706	198	NA	LC	HIGH_PSI
CL001362.02	Hsa	ENSG00000221818	EBF2	chr8:25708110-25708277	168	NA	LC	HIGH_PSI
CL001362.02	Mmu	ENSMUSG00000022053	Ebf2	chr14:68042790-68042957	168	MmuEX0016156	LC	HIGH_PSI
CL001404.01	Dre	ENSDARG00000016290	clca1	chr15:14177390-14177496	107	NA	LC	NI
CL001404.01	Hsa	ENSG00000137975	CLCA2	chr1:86907120-86907226	107	HsaEX0015507	LC	NA
CL001404.01	Mmu	ENSMUSG00000056025	Clca1	chr3:144411365-144411465	101	MmuEX0011548	ESRP_DEP-ENH	AS
CL001413.01	Dre	ENSDARG00000069139	grik1a	chr10:25446195-25446350	156	DreEX0036156	ESRP_DEP-ENH	AS
CL001413.01	Hsa	ENSG00000171189	GRIK1	chr21:30925879-30926025	147	NA	NC	NI
CL001413.01	Mmu	ENSMUSG00000022935	Grik1	chr16:87912968-87913114	147	NA	NC	NI
CL001416.01	Dre	ENSDARG00000039563	loxl3b	chr13:15203767-15203889	123	DreEX0043450	ESRP_DEP-SIL	AS
CL001416.01	Hsa	ENSG00000115318	LOXL3	chr2:74762715-74762882	168	HsaEX0036160	ESRP_DEP-SIL	AS
CL001416.01	Mmu	ENSMUSG00000000693	Loxl3	chr6:82999178-82999345	168	NA	LC	HIGH_PSI
CL001420.N1	Spu	WHL22.735731	Seh1L=SEH1L	Scaffold89:75562-75637	76	SpuEX0038116	ESRP_DEP-ENH	HIGH_PSI
CL001421.N1	Dre	ENSDARG00000076804	ttyh1	chr16:13827097-13827175	79	DreEX0082272	ESRP_DEP-SIL	AS
CL001438.N1	Hsa	ENSG00000182287	AP1S2	chrX:15849575-15849691	117	HsaEX0004911	ESRP_DEP-ENH	AS
CL001461.01	Dre	ENSDARG00000038672	tcf7	chr21:45284885-45284971	87	DreEX0077822	NR	AS
CL001461.01	Hsa	ENSG00000081059	TCF7	chr5:133476487-133476579	93	HsaEX0064181	ESRP_DEP-SIL	AS
CL001461.01	Hsa	ENSG00000138795	LEF1	chr4:109002742-109002825	84	HsaEX0035611	LC	AS
CL001461.01	Mmu	ENSMUSG00000027985	Lef1	chr3:130893941-130894024	84	MmuEX0026275	ESRP_DEP-ENH	AS
CL001461.02	Dre	ENSDARG00000004415	tcf7l2	chr12:30870996-30871068	73	DreEX0077845	ESRP_DEP-ENH	AS
CL001461.02	Dre	ENSDARG00000004415	tcf7l2	chr12:30871524-30871590	67	DreEX0077844	ESRP_DEP-SIL	AS
CL001461.02	Hsa	ENSG00000148737	TCF7L2	chr10:114919679-114919751	73	HsaEX0064196	ESRP_DEP-SIL	AS
CL001461.02	Hsa	ENSG00000148737	TCF7L2	chr10:114920378-114920450	73	HsaEX0064197	ESRP_DEP-ENH	AS
CL001461.02	Mmu	ENSMUSG00000024985	Tcf7l2	chr19:56000467-56000539	73	MmuEX0046691	LC	AS
CL001461.02	Mmu	ENSMUSG00000024985	Tcf7l2	chr19:56001172-56001246	75	NA	LC	AS
CL001461.03	Dre	ENSDARG00000004415	tcf7l2	chr12:30872574-30872624	51	DreEX0077843	ESRP_DEP-SIL	AS
CL001461.03	Hsa	ENSG00000148737	TCF7L2	chr10:114918426-114918476	51	HsaEX0064195	ESRP_DEP-SIL	AS
CL001461.03	Mmu	ENSMUSG00000024985	Tcf7l2	chr19:55999020-55999070	51	MmuEX0046690	LC	AS
CL001461.N1	Hsa	ENSG00000148737	TCF7L2	chr10:114724315-114724383	69	HsaEX0064191	ESRP_DEP-ENH	AS
CL001488.01	Hsa	ENSG00000109182	CWH43	chr4:49005752-49006009	258	HsaEX0018111	ESRP_DEP-SIL	NA
CL001488.01	Mmu	ENSMUSG00000029154	Cwh43	chr5:73809183-73809440	258	MmuEX0013243	ESRP_DEP-SIL	AS
CL001490.01	Dre	ENSDARG00000102736	sars2	chr15:14718481-14718528	48	DreEX0064179	ESRP_DEP-ENH	AS
CL001490.01	Hsa	ENSG00000104835	SARS2	chr19:39409406-39409453	48	NA	NR	HIGH_PSI
CL001490.01	Mmu	ENSMUSG00000070699	Sars2	chr7:29533974-29534021	48	NA	NR	HIGH_PSI
CL001523.01	Dre	ENSDARG00000032496	pon1	chr16:24737727-24737892	166	DreEX0057090	ESRP_DEP-ENH	AS
CL001523.01	Hsa	ENSG00000105852	PON3	chr7:95001485-95001650	166	HsaEX0049182	LC	HIGH_PSI
CL001523.01	Mmu	ENSMUSG00000029759	Pon3	chr6:5190813-5190978	166	MmuEX0036367	NR	AS
CL001523.02	Dre	ENSDARG00000032496	pon1	chr16:24736983-24737109	127	DreEX0057091	ESRP_DEP-ENH	AS
CL001523.02	Hsa	ENSG00000105852	PON3	chr7:94996674-94996800	127	HsaEX0049183	LC	AS
CL001523.02	Mmu	ENSMUSG00000002588	Pon1	chr6:5131439-5131565	127	NA	LC	HIGH_PSI
CL001523.03	Dre	ENSDARG00000032496	pon1	chr16:24736698-24736898	201	DreEX0057092	ESRP_DEP-ENH	AS
CL001523.03	Hsa	ENSG00000105854	PON2	chr7:95039213-95039413	201	NA	NR	HIGH_PSI
CL001523.03	Mmu	ENSMUSG00000032667	Pon2	chr6:5218978-5219178	201	MmuEX0036364	NR	HIGH_PSI
CL001523.04	Dre	ENSDARG00000032496	pon1	chr16:24736313-24736394	82	DreEX0057093	ESRP_DEP-ENH	AS
CL001523.04	Hsa	ENSG00000105854	PON2	chr7:95036299-95036380	82	HsaEX0049178	ESRP_DEP-ENH	HIGH_PSI
CL001523.04	Mmu	ENSMUSG00000032667	Pon2	chr6:5216965-5217046	82	NA	NR	HIGH_PSI
CL001523.04	Spu	WHL22.697401	SPU_021155=PON2	Scaffold796:128203-128284	82	NA	NR	NI
CL001525.01	Dre	ENSDARG00000033738	zgc:153867	chr23:28451465-28451492	28	DreEX0087042	NR	HIGH_PSI
CL001525.01	Hsa	ENSG00000092841	MYL6	chr12:56552468-56552495	28	NA	NR	HIGH_PSI
CL001525.01	Mmu	ENSMUSG00000090841	AC170752.1	chr10:127930595-127930622	28	MmuEX0002696	ESRP_DEP-SIL	AS
CL001528.01	Dre	ENSDARG00000068893	mettl5	chr9:48431579-48431661	83	NA	NR	HIGH_PSI
CL001528.01	Hsa	ENSG00000138382	METTL5	chr2:170676071-170676153	83	HsaEX0038926	NR	HIGH_PSI
CL001528.01	Mmu	ENSMUSG00000051730	Mettl5	chr2:69717159-69717241	83	MmuEX0028758	NR	AS
CL001528.01	Spu	WHL22.147081	MettL5_2=METTL5	Scaffold1543:120826-120908	83	SpuEX0020856	ESRP_DEP-ENH	HIGH_PSI
CL001548.01	Dre	ENSDARG00000005162	tpm3	chr19:11086924-11086999	76	DreEX0080828	NR	AS
CL001548.01	Dre	ENSDARG00000104682	tpm2	chr10:6350514-6350589	76	DreEX0080820	NR	AS
CL001548.01	Hsa	ENSG00000140416	TPM1	chr15:63353397-63353472	76	HsaEX0066683	NR	AS
CL001548.01	Hsa	ENSG00000140416	TPM1	chr15:63353912-63353987	76	HsaEX0066684	NR	AS
CL001548.01	Mmu	ENSMUSG00000032366	Tpm1	chr9:66879758-66879833	76	MmuEX0048598	ESRP_DEP-SIL	AS
CL001548.01	Mmu	ENSMUSG00000032366	Tpm1	chr9:66880273-66880348	76	MmuEX0048597	ESRP_DEP-ENH	AS
CL001563.N1	Spu	WHL22.279963	Fam160b1L=FAM160B1	Scaffold219:643641-643664	24	SpuEX0011210	ESRP_DEP-SIL	AS
CL001572.N1	Dre	ENSDARG00000074345	si:ch211-214b16.4	chr3:60077750-60077796	47	DreEX0067564	ESRP_DEP-SIL	AS
CL001597.01	Dre	ENSDARG00000056922	ltbp1	chr17:23037199-23037366	168	DreEX0044075	ESRP_DEP-SIL	AS
CL001597.01	Hsa	ENSG00000049323	LTBP1	chr2:33477744-33477911	168	NA	LC	HIGH_PSI
CL001597.01	Mmu	ENSMUSG00000001870	Ltbp1	chr17:75673207-75673374	168	NA	LC	HIGH_PSI
CL001597.01	Spu	WHL22.162662	SPU_023809=FBN2	Scaffold161:600731-600889	159	NA	NR	HIGH_PSI
CL001601.01	Hsa	ENSG00000196557	CACNA1H	chr16:1262511-1262528	18	HsaEX0011991	ESRP_DEP-SIL	AS
CL001601.01	Mmu	ENSMUSG00000024112	Cacna1h	chr17:25519665-25519682	18	MmuEX0008798	LC	AS
CL001619.01	Dre	ENSDARG00000010844	kras	chr25:31033474-31033596	123	DreEX0042188	ESRP_DEP-ENH	AS
CL001619.01	Hsa	ENSG00000133703	KRAS	chr12:25368371-25368494	124	HsaEX0034998	LC	AS
CL001619.01	Mmu	ENSMUSG00000030265	Kras	chr6:145173594-145173717	124	MmuEX0025894	NR	AS
CL001674.N1	Spu	WHL22.553753	Dnase1_2=DNASE1	Scaffold5:2037856-2037902	47	SpuEX0009599	ESRP_DEP-SIL	AS
CL001699.01	Dre	ENSDARG00000009689	daam1b	chr20:21958950-21958979	30	DreEX0025603	ESRP_DEP-ENH	AS
CL001699.01	Hsa	ENSG00000100592	DAAM1	chr14:59805103-59805132	30	HsaEX0018410	LC	AS
CL001699.01	Mmu	ENSMUSG00000034574	Daam1	chr12:73059734-73059760	27	MmuEX0013683	NR	AS
CL001706.03	Dre	ENSDARG00000044016	myo6a	chr20:749010-749048	39	DreEX0048745	ESRP_DEP-SIL	AS
CL001706.03	Hsa	ENSG00000196586	MYO6	chr6:76608090-76608128	39	HsaEX0041242	NR	AS
CL001706.03	Mmu	ENSMUSG00000033577	Myo6	chr9:80144450-80144488	39	MmuEX0030565	NR	AS
CL001706.04	Dre	ENSDARG00000044016	myo6a	chr20:752367-752396	30	DreEX0048743	NR	AS
CL001706.04	Hsa	ENSG00000196586	MYO6	chr6:76621389-76621415	27	HsaEX0041239	ESRP_DEP-ENH	AS
CL001706.04	Mmu	ENSMUSG00000033577	Myo6	chr9:80151080-80151106	27	MmuEX0030562	ESRP_DEP-ENH	AS
CL001720.N1	Dre	ENSDARG00000061603	sorbs2b	chr14:29477074-29477919	846	DreEX0074482	ESRP_DEP-ENH	AS
CL001720.N2	Dre	ENSDARG00000061603	sorbs2b	chr14:29474606-29474743	138	DreEX0074483	ESRP_DEP-SIL	AS
CL001720.N3	Spu	WHL22.97851	Sorbs1=SORBS2	Scaffold1339:118009-118068	60	SpuEX0040179	ESRP_DEP-ENH	AS
CL001730.01	Dre	ENSDARG00000061736	ank3a	chr17:20686490-20686573	84	DreEX0013122	ESRP_DEP-ENH	AS
CL001730.01	Hsa	ENSG00000145362	ANK2	chr4:114294246-114294329	84	NA	LC	AS
CL001730.01	Mmu	ENSMUSG00000032826	Ank2	chr3:126632916-126632999	84	NA	LC	HIGH_PSI
CL001730.02	Dre	ENSDARG00000061736	ank3a	chr17:20688802-20688867	66	DreEX0013121	ESRP_DEP-ENH	AS
CL001730.02	Hsa	ENSG00000145362	ANK2	chr4:114293689-114293781	93	HsaEX0004133	LC	AS
CL001730.02	Mmu	ENSMUSG00000032826	Ank2	chr3:126633479-126633571	93	MmuEX0004895	LC	AS
CL001730.03	Dre	ENSDARG00000077582	ank3b	chr12:7633804-7633830	27	DreEX0013144	ESRP_DEP-SIL	AS
CL001730.03	Hsa	ENSG00000145362	ANK2	chr4:114269432-114269464	33	HsaEX0004134	LC	AS
CL001730.03	Mmu	ENSMUSG00000032826	Ank2	chr3:126655407-126655439	33	NA	LC	HIGH_PSI
CL001730.04	Dre	ENSDARG00000061736	ank3a	chr17:20738845-20738856	12	DreEX0013114	ESRP_DEP-SIL	AS
CL001730.04	Hsa	ENSG00000151150	ANK3	chr10:61897100-61897111	12	NA	NC	NI
CL001730.04	Mmu	ENSMUSG00000069601	Ank3	chr10:69392195-69392206	12	NA	NC	NI
CL001730.N1	Dre	ENSDARG00000061736	ank3a	chr17:20685627-20685683	57	DreEX0013123	ESRP_DEP-SIL	AS
CL001749.01	Dre	ENSDARG00000099213	glyr1	chr3:36309770-36309823	54	DreEX0035174	ESRP_DEP-ENH	AS
CL001749.01	Hsa	ENSG00000140632	GLYR1	chr16:4872876-4872932	57	NA	NR	HIGH_PSI
CL001749.01	Mmu	ENSMUSG00000022536	Glyr1	chr16:5030278-5030334	57	MmuEX0020629	NR	HIGH_PSI
CL001749.02	Dre	ENSDARG00000099213	glyr1	chr3:36310141-36310224	84	DreEX0035173	ESRP_DEP-ENH	AS
CL001749.02	Hsa	ENSG00000140632	GLYR1	chr16:4873822-4873908	87	NA	NR	HIGH_PSI
CL001749.02	Mmu	ENSMUSG00000022536	Glyr1	chr16:5031980-5032066	87	MmuEX0020628	NR	HIGH_PSI
CL001791.01	Dre	ENSDARG00000074201	flna	chr23:19867250-19867273	24	DreEX0032966	NR	AS
CL001791.01	Hsa	ENSG00000196924	FLNA	chrX:153585619-153585642	24	HsaEX0025921	ESRP_DEP-SIL	AS
CL001791.01	Mmu	ENSMUSG00000031328	Flna	chrX:71478306-71478329	24	MmuEX0019330	ESRP_DEP-SIL	AS
CL001791.02	Dre	ENSDARG00000074201	flna	chr23:19870228-19870314	87	DreEX0032967	ESRP_DEP-ENH	AS
CL001791.02	Hsa	ENSG00000196924	FLNA	chrX:153582984-153583079	96	HsaEX0025920	NR	HIGH_PSI
CL001791.02	Mmu	ENSMUSG00000031328	Flna	chrX:71475640-71475735	96	MmuEX0019327	NR	HIGH_PSI
CL001791.03	Dre	ENSDARG00000074201	flna	chr23:19875216-19875353	138	NA	NR	HIGH_PSI
CL001791.03	Hsa	ENSG00000136068	FLNB	chr3:58140518-58140655	138	HsaEX0025933	NR	HIGH_PSI
CL001791.03	Mmu	ENSMUSG00000025278	Flnb	chr14:8767078-8767215	138	MmuEX0019341	ESRP_DEP-SIL	HIGH_PSI
CL001791.03	Spu	WHL22.86859	Flnb=FLNA	Scaffold1288:205561-205698	138	SpuEX0011875	NR	HIGH_PSI
CL001791.04	Dre	ENSDARG00000098374	FLNB (2 of 2)	chr11:41969117-41969200	84	DreEX0004329	ESRP_DEP-ENH	AS
CL001791.04	Hsa	ENSG00000136068	FLNB	chr3:58127585-58127656	72	HsaEX0025930	ESRP_DEP-ENH	AS
CL001791.04	Mmu	ENSMUSG00000025278	Flnb	chr14:8755189-8755260	72	NA	ESRP_DEP-ENH	AS
CL001804.01	Hsa	ENSG00000197746	PSAP	chr10:73583645-73583653	9	HsaEX0050522	ESRP_DEP-ENH	AS
CL001804.01	Mmu	ENSMUSG00000004207	Psap	chr10:59760285-59760293	9	MmuEX0037479	ESRP_DEP-ENH	AS
CL001814.01	Dre	ENSDARG00000078313	MYO9B (2 of 2)	chr22:5016032-5016145	114	DreEX0006158	NR	AS
CL001814.01	Hsa	ENSG00000099331	MYO9B	chr19:17291736-17291849	114	HsaEX0041299	ESRP_DEP-SIL	AS
CL001814.01	Mmu	ENSMUSG00000004677	Myo9b	chr8:73862806-73862919	114	MmuEX0030599	ESRP_DEP-SIL	AS
CL001814.02	Dre	ENSDARG00000078313	MYO9B (2 of 2)	chr22:5041425-5041472	48	DreEX0006155	ESRP_DEP-ENH	AS
CL001814.02	Hsa	ENSG00000099331	MYO9B	chr19:17321142-17321189	48	HsaEX0041297	ESRP_DEP-SIL	AS
CL001814.02	Mmu	ENSMUSG00000004677	Myo9b	chr8:73882515-73882562	48	MmuEX0030597	NR	AS
CL001814.03	Dre	ENSDARG00000076729	myo9aa	chr7:56721958-56722050	93	DreEX0048802	LC	AS
CL001814.03	Hsa	ENSG00000066933	MYO9A	chr15:72244118-72244237	120	HsaEX0041284	ESRP_DEP-SIL	AS
CL001814.03	Mmu	ENSMUSG00000039585	Myo9a	chr9:59679996-59680115	120	MmuEX0030584	NR	AS
CL001814.N1	Dre	ENSDARG00000078313	MYO9B (2 of 2)	chr22:5020999-5021118	120	DreEX0006154	ESRP_DEP-ENH	AS
CL001814.N3	Dre	ENSDARG00000077410	myo9b	chr2:37719224-37719400	177	DreEX0048830	ESRP_DEP-ENH	AS
CL001842.N1	Dre	ENSDARG00000070151	nfyc	chr19:42541514-42541549	36	DreEX0050523	ESRP_DEP-SIL	AS
CL001855.01	Dre	ENSDARG00000024874	dock4b	chr4:6946922-6947008	87	NA	LC	HIGH_PSI
CL001855.01	Hsa	ENSG00000088538	DOCK3	chr3:51386283-51386369	87	HsaEX0020579	ESRP_DEP-SIL	AS
CL001855.01	Mmu	ENSMUSG00000039716	Dock3	chr9:106834252-106834338	87	NA	LC	HIGH_PSI
CL001855.01	Spu	WHL22.488450	Dock3=DOCK3	Scaffold401:230053-230142	90	SpuEX0009735	ESRP_DEP-ENH	HIGH_PSI
CL001912.01	Dre	ENSDARG00000036156	fnbp1a	chr8:11569467-11569595	129	DreEX0033180	LC	HIGH_PSI
CL001912.01	Hsa	ENSG00000125733	TRIP10	chr19:6743719-6743847	129	NA	NR	HIGH_PSI
CL001912.01	Hsa	ENSG00000187239	FNBP1	chr9:132691846-132691974	129	NA	NR	HIGH_PSI
CL001912.01	Mmu	ENSMUSG00000075415	Fnbp1	chr2:30914409-30914537	129	MmuEX0019440	NR	HIGH_PSI
CL001912.01	Spu	WHL22.760650	Fnbp1l_1=FNBP1	Scaffold966:187519-187647	129	SpuEX0012132	ESRP_DEP-ENH	HIGH_PSI
CL001912.03	Dre	ENSDARG00000005679	trip10a	chr3:54185860-54185992	133	NA	NR	HIGH_PSI
CL001912.03	Dre	ENSDARG00000101028	fnbp1b	chr21:6269976-6270108	133	NA	NR	HIGH_PSI
CL001912.03	Hsa	ENSG00000187239	FNBP1	chr9:132665148-132665280	133	HsaEX0026110	NR	HIGH_PSI
CL001912.03	Mmu	ENSMUSG00000075415	Fnbp1	chr2:30892676-30892808	133	MmuEX0019435	ESRP_DEP-ENH	AS
CL001912.03	Spu	WHL22.760650	Fnbp1l_1=FNBP1	Scaffold966:213640-213772	133	SpuEX0012122	NR	HIGH_PSI
CL001912.06	Dre	ENSDARG00000036156	fnbp1a	chr8:11548387-11548401	15	DreEX0033183	LC	HIGH_PSI
CL001912.06	Dre	ENSDARG00000101028	fnbp1b	chr21:6259638-6259652	15	DreEX0033187	LC	AS
CL001912.06	Hsa	ENSG00000187239	FNBP1	chr9:132678245-132678259	15	HsaEX0026113	ESRP_DEP-SIL	AS
CL001912.06	Mmu	ENSMUSG00000075415	Fnbp1	chr2:30900402-30900416	15	MmuEX0019436	ESRP_DEP-ENH	AS
CL001912.07	Dre	ENSDARG00000101028	fnbp1b	chr21:6244036-6244227	192	NA	LC	AS
CL001912.07	Hsa	ENSG00000187239	FNBP1	chr9:132686123-132686218	96	HsaEX0026116	NR	AS
CL001912.07	Mmu	ENSMUSG00000075415	Fnbp1	chr2:30908505-30908600	96	MmuEX0019443	ESRP_DEP-SIL	AS
CL001916.01	Dre	ENSDARG00000104507	SBSPON	chr24:13182181-13182351	171	DreEX0007739	ESRP_DEP-SIL	HIGH_PSI
CL001916.01	Hsa	ENSG00000164764	C8orf84	chr8:73982040-73982216	177	NA	LC	HIGH_PSI
CL001916.01	Mmu	ENSMUSG00000032719	Gm106	chr1:15848970-15849146	177	NA	LC	HIGH_PSI
CL001934.N1	Dre	ENSDARG00000079229	znf414	chr2:23343651-23343721	71	DreEX0088182	ESRP_DEP-ENH	AS
CL001945.N1	Dre	ENSDARG00000035389	fcho2	chr5:34546584-34546628	45	DreEX0032472	ESRP_DEP-ENH	AS
CL001983.01	Hsa	ENSG00000186575	NF2	chr22:30079009-30079053	45	HsaEX0042656	ESRP_DEP-ENH	AS
CL001983.01	Mmu	ENSMUSG00000009073	Nf2	chr11:4680581-4680625	45	MmuEX0031553	ESRP_DEP-ENH	AS
CL002051.N1	Hsa	ENSG00000115107	STEAP3	chr2:119996939-119997006	68	HsaEX0062392	ESRP_DEP-ENH	AS
CL002151.N1	Dre	ENSDARG00000076862	fam198a	chr16:8277808-8277893	86	DreEX0031737	ESRP_DEP-SIL	AS
CL002167.01	Dre	ENSDARG00000000349	C21H11orf70	chr21:22795590-22795656	67	NA	NR	HIGH_PSI
CL002167.01	Hsa	ENSG00000137691	C11orf70	chr11:101951946-101952012	67	HsaEX0009054	LC	AS
CL002167.01	Mmu	ENSMUSG00000053070	9230110C19Rik	chr9:8023900-8023966	67	MmuEX0002339	ESRP_DEP-SIL	AS
CL002200.01	Dre	ENSDARG00000103811	agla	chr2:20838195-20838318	124	DreEX0012035	ESRP_DEP-SIL	AS
CL002200.01	Hsa	ENSG00000162688	AGL	chr1:100345479-100345602	124	HsaEX0003098	LC	AS
CL002200.01	Mmu	ENSMUSG00000033400	Agl	chr3:116485438-116485561	124	NA	LC	AS
CL002200.01	Spu	WHL22.113797	Agl=AGL	Scaffold1398:106584-106707	124	NA	NR	HIGH_PSI
CL002207.N1	Dre	ENSDARG00000101655	sstr5	chr3:11152529-11152612	84	DreEX0075457	ESRP_DEP-ENH	AS
CL002239.N1	Dre	ENSDARG00000058088	aifm1	chr5:22060880-22061200	321	DreEX0012290	ESRP_DEP-ENH	AS
CL002239.N2	Dre	ENSDARG00000058088	aifm1	chr5:22060721-22060780	60	DreEX0012291	ESRP_DEP-ENH	AS
CL002252.N1	Dre	ENSDARG00000026629	gmds	chr20:26909817-26909837	21	DreEX0035187	ESRP_DEP-ENH	AS
CL002297.04	Dre	ENSDARG00000015349	mfge8a	chr7:48524350-48524463	114	DreEX0046172	NR	HIGH_PSI
CL002297.04	Hsa	ENSG00000164176	EDIL3	chr5:83433059-83433172	114	NA	NR	HIGH_PSI
CL002297.04	Mmu	ENSMUSG00000030605	Mfge8	chr7:86288164-86288274	111	MmuEX0028788	ESRP_DEP-ENH	AS
CL002302.01	Dre	ENSDARG00000052170	uap1	chr6:35056027-35056068	42	DreEX0082619	ESRP_DEP-ENH	AS
CL002302.01	Hsa	ENSG00000117143	UAP1	chr1:162562522-162562572	51	HsaEX0068590	ESRP_DEP-ENH	AS
CL002302.01	Mmu	ENSMUSG00000026670	Uap1	chr1:172078127-172078177	51	MmuEX0050061	ESRP_DEP-ENH	AS
CL002302.01	Spu	WHL22.63642	Udp1=UAP1	Scaffold1209:59560-59595	36	SpuEX0043794	NR	AS
CL002303.N1	Hsa	ENSG00000063978	RNF4	chr4:2513683-2513692	10	HsaEX0054133	ESRP_DEP-SIL	AS
CL002309.04	Dre	ENSDARG00000043593	rapgef1a	chr8:11762317-11762409	93	DreEX0060809	LC	AS
CL002309.04	Dre	ENSDARG00000043593	rapgef1a	chr8:11765739-11765903	165	DreEX0060808	LC	AS
CL002309.04	Hsa	ENSG00000107263	RAPGEF1	chr9:134479348-134479440	93	HsaEX0052252	ESRP_DEP-ENH	AS
CL002309.04	Mmu	ENSMUSG00000039844	Rapgef1	chr2:29565676-29565828	153	MmuEX0038771	NR	AS
CL002317.01	Dre	ENSDARG00000057513	mdm4	chr11:22656511-22656575	65	DreEX0045656	NR	AS
CL002317.01	Hsa	ENSG00000198625	MDM4	chr1:204506558-204506625	68	HsaEX0038414	LC	AS
CL002317.01	Mmu	ENSMUSG00000054387	Mdm4	chr1:134901231-134901298	68	MmuEX0028339	ESRP_DEP-SIL	AS
CL002333.01	Dre	ENSDARG00000095464	zgc:66350	chr5:9545352-9545502	151	DreEX0087633	NR	HIGH_PSI
CL002333.01	Hsa	ENSG00000184674	GSTT1	chr22:24379361-24379511	151	HsaEX0028889	NR	AS
CL002333.01	Mmu	ENSMUSG00000001663	Gstt1	chr10:75256822-75256972	151	NA	LC	HIGH_PSI
CL002333.01	Spu	WHL22.549860	SPU_013356=GSTT1	Scaffold495:52497-52647	151	SpuEX0032876	ESRP_DEP-ENH	AS
CL002393.01	Dre	ENSDARG00000043720	cdc45	chr8:4693122-4693172	51	DreEX0020225	NR	HIGH_PSI
CL002393.01	Hsa	ENSG00000093009	CDC45	chr22:19486624-19486674	51	HsaEX0014098	NR	HIGH_PSI
CL002393.01	Mmu	ENSMUSG00000000028	Cdc45	chr16:18797442-18797492	51	NA	NR	HIGH_PSI
CL002393.01	Spu	WHL22.289315	Cdc45_1=CDC45	Scaffold2248:136189-136239	51	SpuEX0006487	ESRP_DEP-SIL	AS
CL002401.03	Dre	ENSDARG00000057255	emc1	chr23:21342716-21342724	9	DreEX0029850	ESRP_DEP-SIL	AS
CL002401.03	Hsa	ENSG00000127463	EMC1	chr1:19560674-19560682	9	HsaEX0022280	NR	AS
CL002401.03	Mmu	ENSMUSG00000078517	C230096C10Rik	chr4:138920246-138920254	9	MmuEX0008514	LC	AS
CL002436.N1	Hsa	ENSG00000196476	C20orf96	chr20:270200-270317	118	HsaEX0010533	ESRP_DEP-ENH	AS
CL002439.01	Dre	ENSDARG00000100776	syt8	chr25:31006823-31006918	96	DreEX0076993	ESRP_DEP-ENH	AS
CL002439.01	Hsa	ENSG00000129990	SYT5	chr19:55687373-55687492	120	NA	LC	HIGH_PSI
CL002439.01	Mmu	ENSMUSG00000035864	Syt1	chr10:108073607-108073729	123	NA	LC	HIGH_PSI
CL002439.01	Spu	WHL22.618622	Syt1-1=SYT2	Scaffold605:110091-110216	126	NA	NR	NI
CL002457.01	Mmu	ENSMUSG00000020400	Tnip1	chr11:54754213-54754384	172	MmuEX0048304	ESRP_DEP-ENH	AS
CL002457.01	Hsa	ENSG00000145901	TNIP1	chr5:150444521-150444692	172	NA	NR	AS
CL002475.N1	Dre	ENSDARG00000099999	tcf3b	chr22:20295536-20295582	47	DreEX0077816	ESRP_DEP-SIL	AS
CL002506.01	Hsa	ENSG00000148396	SEC16A	chr9:139339504-139339563	60	HsaEX0056829	ESRP_DEP-SIL	AS
CL002506.01	Mmu	ENSMUSG00000026924	Sec16a	chr2:26269199-26269258	60	MmuEX0041450	ESRP_DEP-ENH	AS
CL002506.01	Dre	ENSDARG00000063300	si:ch1073-385i9.2	chr16:52045248-52045307	60	DreEX0066320	ESRP_DEP-SIL	AS
CL002546.01	Dre	ENSDARG00000067601	arfgap2	chr18:44867078-44867122	45	DreEX0014121	NR	AS
CL002546.01	Hsa	ENSG00000149182	ARFGAP2	chr11:47194261-47194302	42	HsaEX0005323	ESRP_DEP-ENH	AS
CL002546.01	Mmu	ENSMUSG00000027255	Arfgap2	chr2:91109227-91109268	42	MmuEX0005709	ESRP_DEP-SIL	AS
CL002549.01	Hsa	ENSG00000100280	AP1B1	chr22:29725701-29725709	9	HsaEX0004865	ESRP_DEP-SIL	AS
CL002549.01	Mmu	ENSMUSG00000009090	Ap1b1	chr11:4940924-4940932	9	MmuEX0005388	NR	AS
CL002558.01	Dre	ENSDARG00000013526	SVEP1	chr7:24079139-24079234	96	DreEX0008539	ESRP_DEP-SIL	AS
CL002558.01	Hsa	ENSG00000165124	SVEP1	chr9:113137648-113137743	96	NA	LC	HIGH_PSI
CL002558.01	Mmu	ENSMUSG00000028369	Svep1	chr4:58059414-58059509	96	NA	LC	NI
CL002607.01	Dre	ENSDARG00000060124	timm17b	chr8:44929698-44929797	100	NA	NR	HIGH_PSI
CL002607.01	Hsa	ENSG00000126768	TIMM17B	chrX:48754042-48754141	100	HsaEX0064984	ESRP_DEP-SIL	HIGH_PSI
CL002607.01	Mmu	ENSMUSG00000031158	Timm17b	chrX:7478087-7478186	100	MmuEX0047344	ESRP_DEP-SIL	AS
CL002607.01	Spu	WHL22.581037	Timm17B=TIMM17B	Scaffold543:405545-405644	100	NA	NR	NI
CL002609.01	Dre	ENSDARG00000010978	trmt1	chr11:30982604-30982687	84	DreEX0081418	NR	HIGH_PSI
CL002609.01	Hsa	ENSG00000104907	TRMT1	chr19:13220729-13220815	87	HsaEX0067284	ESRP_DEP-SIL	AS
CL002609.01	Mmu	ENSMUSG00000001909	Trmt1	chr8:87221014-87221100	87	NA	NR	HIGH_PSI
CL002609.01	Spu	WHL22.632379	Trmt1h=TRMT1	Scaffold619:70630-70710	81	NA	NR	NI
CL002613.01	Dre	ENSDARG00000089372	clk4a	chr14:6633185-6633275	91	DreEX0022158	ESRP_DEP-ENH	AS
CL002613.01	Hsa	ENSG00000113240	CLK4	chr5:178044345-178044435	91	HsaEX0015705	NR	AS
CL002613.01	Mmu	ENSMUSG00000020385	Clk4	chr11:51086580-51086670	91	MmuEX0011724	NR	AS
CL002613.01	Spu	WHL22.131652	Clk2=CLK2	Scaffold147:22893-22986	94	SpuEX0007175	NR	AS
CL002614.01	Dre	ENSDARG00000003681	eif5	chr20:18809137-18809298	162	DreEX0029600	NR	HIGH_PSI
CL002614.01	Hsa	ENSG00000100664	EIF5	chr14:103805509-103805670	162	NA	NR	HIGH_PSI
CL002614.01	Mmu	ENSMUSG00000021282	Eif5	chr12:112780991-112781052	62	MmuEX0016649	ESRP_DEP-SIL	AS
CL002616.01	Dre	ENSDARG00000019815	fn1a	chr9:15403635-15403904	270	NA	NR	HIGH_PSI
CL002616.01	Hsa	ENSG00000115414	FN1	chr2:216245534-216245803	270	HsaEX0026101	NR	AS
CL002616.01	Mmu	ENSMUSG00000026193	Fn1	chr1:71650234-71650503	270	MmuEX0019422	ESRP_DEP-ENH	AS
CL002616.02	Dre	ENSDARG00000019815	fn1a	chr9:15413885-15414157	273	DreEX0033153	NR	HIGH_PSI
CL002616.02	Hsa	ENSG00000115414	FN1	chr2:216257654-216257926	273	HsaEX0026102	ESRP_DEP-SIL	AS
CL002616.02	Mmu	ENSMUSG00000026193	Fn1	chr1:71660337-71660609	273	MmuEX0019423	NR	AS
CL002616.03	Dre	ENSDARG00000021948	tnc	chr5:27976112-27976384	273	DreEX0080093	ESRP_DEP-ENH	AS
CL002616.03	Dre	ENSDARG00000021948	tnc	chr5:27983190-27983465	276	DreEX0080092	ESRP_DEP-ENH	AS
CL002616.03	Hsa	ENSG00000041982	TNC	chr9:117808689-117808961	273	HsaEX0066152	ESRP_DEP-ENH	AS
CL002616.03	Mmu	ENSMUSG00000028364	Tnc	chr4:63643685-63643957	273	MmuEX0048242	NR	AS
CL002621.N1	Spu	WHL22.348661	Rbm14=RBM14	Scaffold266:662115-662227	113	SpuEX0029511	ESRP_DEP-SIL	AS
CL002621.N2	Spu	WHL22.348661	Rbm14=RBM14	Scaffold266:661678-661868	191	SpuEX0029512	ESRP_DEP-ENH	AS
CL002654.15	Dre	ENSDARG00000063416	ptprk	chr20:1451537-1451554	18	DreEX0059683	ESRP_DEP-SIL	AS
CL002654.15	Hsa	ENSG00000152894	PTPRK	chr6:128316394-128316411	18	HsaEX0051168	NR	AS
CL002654.15	Mmu	ENSMUSG00000019889	Ptprk	chr10:28289980-28289997	18	MmuEX0037935	NR	AS
CL002654.N1	Dre	ENSDARG00000015891	ptprea	chr12:43365084-43365173	90	DreEX0059592	ESRP_DEP-ENH	AS
CL002664.02	Hsa	ENSG00000126822	PLEKHG3	chr14:65203003-65203092	90	HsaEX0048342	ESRP_DEP-ENH	AS
CL002664.02	Mmu	ENSMUSG00000052609	Plekhg3	chr12:77672074-77672163	90	MmuEX0035766	ESRP_DEP-ENH	AS
CL002676.01	Dre	ENSDARG00000100818	CCBL2 (2 of 5)	chr6:25122155-25122275	121	NA	LC	NI
CL002676.01	Hsa	ENSG00000171097	CCBL1	chr9:131599081-131599201	121	NA	NR	HIGH_PSI
CL002676.01	Mmu	ENSMUSG00000039648	Ccbl1	chr2:30042707-30042827	121	MmuEX0009445	ESRP_DEP-ENH	AS
CL002676.01	Spu	WHL22.613620	Ccbl2=CCBL2	Scaffold603:172491-172611	121	NA	LC	NI
CL002681.01	Hsa	ENSG00000185813	PCYT2	chr17:79865080-79865133	54	HsaEX0046106	ESRP_DEP-ENH	AS
CL002681.01	Mmu	ENSMUSG00000025137	Pcyt2	chr11:120474344-120474397	54	MmuEX0034099	NR	AS
CL002719.01	Dre	ENSDARG00000069946	itga6b	chr1:30258429-30258522	94	DreEX0040093	ESRP_DEP-ENH	AS
CL002719.01	Dre	ENSDARG00000042282	itga6a	chr9:3511546-3511644	99	NA	NC	NI
CL002719.01	Hsa	ENSG00000091409	ITGA6	chr2:173366500-173366629	130	HsaEX0032370	ESRP_DEP-ENH	AS
CL002719.01	Mmu	ENSMUSG00000027111	Itga6	chr2:71691591-71691720	130	MmuEX0024617	ESRP_DEP-ENH	AS
CL002729.01	Dre	ENSDARG00000094590	c2cd5	chr18:6726705-6726740	36	NA	NR	HIGH_PSI
CL002729.01	Hsa	ENSG00000111731	KIAA0528	chr12:22612426-22612476	51	HsaEX0033678	ESRP_DEP-SIL	AS
CL002729.01	Mmu	ENSMUSG00000030279	5730419I09Rik	chr6:142968844-142968894	51	MmuEX0002012	LC	AS
CL002729.02	Dre	ENSDARG00000094590	c2cd5	chr18:6727121-6727192	72	NA	ESRP_DEP-SIL	AS
CL002729.02	Hsa	ENSG00000111731	KIAA0528	chr12:22611418-22611489	72	HsaEX0033679	ESRP_DEP-SIL	AS
CL002729.02	Mmu	ENSMUSG00000030279	5730419I09Rik	chr6:142967848-142967949	102	MmuEX0002013	NR	AS
CL002738.01	Dre	ENSDARG00000044357	tbc1d23	chr6:28930928-28930972	45	DreEX0077471	ESRP_DEP-ENH	AS
CL002738.01	Hsa	ENSG00000036054	TBC1D23	chr3:100030677-100030721	45	HsaEX0063853	ESRP_DEP-SIL	AS
CL002738.01	Mmu	ENSMUSG00000022749	Tbc1d23	chr16:57181605-57181649	45	MmuEX0046461	NR	AS
CL002764.01	Dre	ENSDARG00000042236	atrx	chr14:10359366-10359482	117	NA	NR	HIGH_PSI
CL002764.01	Hsa	ENSG00000085224	ATRX	chrX:76949313-76949426	114	HsaEX0007239	ESRP_DEP-ENH	AS
CL002764.01	Mmu	ENSMUSG00000031229	Atrx	chrX:103079646-103079759	114	MmuEX0007049	ESRP_DEP-SIL	AS
CL002764.01	Spu	WHL22.542445	Hypp_49=ATRX	Scaffold482:59852-59962	111	NA	NR	NI
CL002767.N1	Spu	WHL22.754033	SPU_004736=CHD1	Scaffold945:86371-86460	90	SpuEX0031340	ESRP_DEP-ENH	AS
CL002829.16	Hsa	ENSG00000132694	ARHGEF11	chr1:156908210-156908305	96	HsaEX0005606	ESRP_DEP-SIL	AS
CL002829.16	Mmu	ENSMUSG00000041977	Arhgef11	chr3:87538346-87538474	129	MmuEX0005964	ESRP_DEP-SIL	AS
CL002829.N1	Dre	ENSDARG00000052482	arhgef11	chr7:5272286-5272360	75	DreEX0014466	ESRP_DEP-SIL	AS
CL002872.01	Dre	ENSDARG00000074254	abcb6b	chr9:14289462-14289538	77	DreEX0010010	LC	HIGH_PSI
CL002872.01	Hsa	ENSG00000115657	ABCB6	chr2:220078312-220078388	77	NA	LC	NI
CL002872.01	Mmu	ENSMUSG00000026198	Abcb6	chr1:75171052-75171128	77	NA	NR	HIGH_PSI
CL002872.01	Spu	WHL22.153693	Abcb6=ABCB6	Scaffold157:58258-58334	77	SpuEX0000998	ESRP_DEP-ENH	AS
CL002903.01	Dre	ENSDARG00000041421	taz	chr23:4988371-4988416	46	DreEX0077358	NR	AS
CL002903.01	Hsa	ENSG00000102125	TAZ	chrX:153641544-153641589	46	NA	NR	HIGH_PSI
CL002903.01	Mmu	ENSMUSG00000009995	Taz	chrX:71528987-71529032	46	NA	NR	HIGH_PSI
CL002903.01	Spu	WHL22.580669	Taz_1=TAZ	Scaffold543:312547-312592	46	SpuEX0041377	ESRP_DEP-ENH	HIGH_PSI
CL002920.01	Dre	ENSDARG00000059432	fsd1l	chr5:69066937-69066969	33	DreEX0033644	ESRP_DEP-ENH	AS
CL002920.01	Hsa	ENSG00000106701	FSD1L	chr9:108275880-108275912	33	HsaEX0026491	LC	AS
CL002920.01	Mmu	ENSMUSG00000054752	Fsd1l	chr4:53700079-53700111	33	MmuEX0019699	LC	AS
CL002976.07	Dre	ENSDARG00000098641	nbeal2	chr16:16554796-16554882	87	DreEX0049438	LC	AS
CL002976.07	Hsa	ENSG00000160796	NBEAL2	chr3:47033965-47034045	81	HsaEX0041850	ESRP_DEP-ENH	AS
CL002976.07	Mmu	ENSMUSG00000056724	Nbeal2	chr9:110543915-110543995	81	MmuEX0031016	ESRP_DEP-ENH	AS
CL002976.08	Dre	ENSDARG00000099547	nbeal1	chr6:4133020-4133103	84	DreEX0049412	LC	AS
CL002976.08	Hsa	ENSG00000144426	NBEAL1	chr2:203962270-203962356	87	HsaEX0041842	ESRP_DEP-ENH	AS
CL002976.08	Mmu	ENSMUSG00000073664	Nbeal1	chr1:60285466-60285552	87	MmuEX0031005	LC	AS
CL002977.01	Dre	ENSDARG00000060058	cylda	chr7:37265037-37265153	117	DreEX0025338	ESRP_DEP-ENH	AS
CL002977.01	Hsa	ENSG00000083799	CYLD	chr16:50811736-50811852	117	NA	LC	HIGH_PSI
CL002977.01	Mmu	ENSMUSG00000036712	Cyld	chr8:91246998-91247111	114	NA	NR	HIGH_PSI
CL003045.N1	Dre	ENSDARG00000054583	mfsd6b	chr9:41684611-41684617	7	DreEX0046251	ESRP_DEP-SIL	AS
CL003058.N1	Dre	ENSDARG00000079278	zgc:174877	chr24:6309919-6309981	63	DreEX0087458	ESRP_DEP-ENH	AS
CL003118.01	Dre	ENSDARG00000103125	TSC2	chr1:53549954-53550082	129	DreEX0009092	ESRP_DEP-ENH	AS
CL003118.01	Hsa	ENSG00000103197	TSC2	chr16:2127599-2127727	129	HsaEX0067508	ESRP_DEP-ENH	AS
CL003118.01	Mmu	ENSMUSG00000002496	Tsc2	chr17:24743169-24743297	129	MmuEX0049266	ESRP_DEP-ENH	AS
CL003121.01	Dre	ENSDARG00000076473	trim37	chr10:32868673-32868825	153	DreEX0081239	NR	HIGH_PSI
CL003121.01	Hsa	ENSG00000108395	TRIM37	chr17:57078959-57079075	117	HsaEX0067121	ESRP_DEP-SIL	AS
CL003121.01	Mmu	ENSMUSG00000018548	Trim37	chr11:87029939-87030049	111	NA	NR	HIGH_PSI
CL003133.01	Dre	ENSDARG00000042833	rffl	chr15:4564579-4564641	63	DreEX0061776	ESRP_DEP-ENH	AS
CL003133.01	Hsa	ENSG00000092871	RFFL	chr17:33344542-33344625	84	HsaEX0053186	NR	AS
CL003133.01	Mmu	ENSMUSG00000020696	Rffl	chr11:82624530-82624613	84	MmuEX0039508	NR	AS
CL003153.01	Dre	ENSDARG00000020573	ddx3	chr9:33529051-33529098	48	DreEX0026220	ESRP_DEP-ENH	AS
CL003153.01	Hsa	ENSG00000067048	DDX3Y	chrY:15021271-15021318	48	NA	NR	HIGH_PSI
CL003153.01	Mmu	ENSMUSG00000000787	Ddx3x	chrX:12862041-12862088	48	NA	NR	HIGH_PSI
CL003183.01	Dre	ENSDARG00000020857	ccdc149b	chr1:39328978-39329010	33	DreEX0019436	ESRP_DEP-ENH	AS
CL003183.01	Hsa	ENSG00000181982	CCDC149	chr4:24822679-24822709	31		LC	AS
CL003203.N1	Spu	WHL22.557790	Eif3eip=EIF3L	Scaffold504:304492-304572	81	SpuEX0010540	ESRP_DEP-ENH	HIGH_PSI
CL003211.01	Hsa	ENSG00000134955	SLC37A2	chr11:124956100-124956156	57	HsaEX0059490	ESRP_DEP-ENH	AS
CL003211.01	Mmu	ENSMUSG00000032122	Slc37a2	chr9:37040638-37040694	57	MmuEX0043196	ESRP_DEP-ENH	AS
CL003218.N1	Spu	WHL22.206206	TchhL=MLLT4	Scaffold181:95954-96034	81	SpuEX0041529	ESRP_DEP-SIL	AS
CL003218.06	Dre	ENSDARG00000029472	mllt4a	chr20:43307756-43307776	21	DreEX0046819	LC	AS
CL003218.06	Hsa	ENSG00000130396	MLLT4	chr6:168314083-168314103	21	HsaEX0039566	ESRP_DEP-ENH	AS
CL003218.06	Mmu	ENSMUSG00000068036	Mllt4	chr17:13985362-13985382	21	MmuEX0029239	ESRP_DEP-ENH	AS
CL003242.01	Dre	ENSDARG00000100559	tor2a	chr5:64427338-64427513	176	NA	NR	HIGH_PSI
CL003242.01	Hsa	ENSG00000160404	TOR2A	chr9:130495664-130495839	176	HsaEX0066556	NR	HIGH_PSI
CL003242.01	Mmu	ENSMUSG00000009563	Tor2a	chr2:32615050-32615222	173	MmuEX0048536	ESRP_DEP-SIL	AS
CL003252.03	Dre	ENSDARG00000042336	impdh1a	chr18:8881243-8881259	17	DreEX0039328	ESRP_DEP-ENH	AS
CL003252.03	Hsa	ENSG00000106348	IMPDH1	chr7:128033776-128033792	17	HsaEX0031609	NR	AS
CL003252.03	Mmu	ENSMUSG00000003500	Impdh1	chr6:29151888-29151904	17	MmuEX0024098	NR	AS
CL003290.01	Dre	ENSDARG00000105271	SEPT4 (2 of 2)	chr15:209787-209886	100	DreEX0007823	ESRP_DEP-SIL	AS
CL003290.01	Hsa	ENSG00000108387	2004-09-01	chr17:56598104-56598203	100	NA	LC	HIGH_PSI
CL003290.01	Mmu	ENSMUSG00000020486	2004-09-01	chr11:87403458-87403557	100	NA	LC	HIGH_PSI
CL003320.01	Dre	ENSDARG00000074967	TMEM87A	chr15:29170857-29170928	72	NA	NR	AS
CL003320.01	Hsa	ENSG00000103978	TMEM87A	chr15:42523390-42523458	69	HsaEX0065987	NR	HIGH_PSI
CL003320.01	Hsa	ENSG00000153214	TMEM87B	chr2:112849289-112849360	72	HsaEX0065998	NR	HIGH_PSI
CL003320.01	Mmu	ENSMUSG00000033808	Tmem87a	chr2:120199647-120199715	69	MmuEX0048106	ESRP_DEP-SIL	AS
CL003320.01	Mmu	ENSMUSG00000033808	Tmem87a	chr2:120200224-120200295	72	MmuEX0048105	ESRP_DEP-ENH	AS
CL003320.01	Spu	WHL22.501452	Tmem87a=TMEM87A	Scaffold42:620238-620303	66	NA	NR	NI
CL003327.01	Dre	ENSDARG00000026444	apoob	chr24:21839018-21839113	96	DreEX0013983	ESRP_DEP-SIL	AS
CL003327.01	Hsa	ENSG00000155008	APOOL	chrX:84310833-84310931	99	NA	LC	NI
CL003327.01	Mmu	ENSMUSG00000025525	Apool	chrX:109464909-109465007	99	NA	NR	HIGH_PSI
CL003370.N1	Spu	WHL22.551206	SPU_026608=GK5	Scaffold497:150266-150307	42	SpuEX0036625	ESRP_DEP-ENH	HIGH_PSI
CL003438.01	Dre	ENSDARG00000039125	map4k5	chr13:36582117-36582172	56	NA	NR	HIGH_PSI
CL003438.01	Hsa	ENSG00000104814	MAP4K1	chr19:39083922-39083977	56	HsaEX0037638	LC	AS
CL003438.01	Mmu	ENSMUSG00000037337	Map4k1	chr7:29787367-29787422	56	MmuEX0027766	ESRP_DEP-ENH	AS
CL003438.02	Dre	ENSDARG00000039125	map4k5	chr13:36601688-36601732	45	DreEX0044750	ESRP_DEP-SIL	AS
CL003438.02	Hsa	ENSG00000011566	MAP4K3	chr2:39519914-39519967	54	NA	NR	HIGH_PSI
CL003438.02	Mmu	ENSMUSG00000024242	Map4k3	chr17:81017634-81017687	54	MmuEX0027786	NR	HIGH_PSI
CL003438.03	Dre	ENSDARG00000039125	map4k5	chr13:36591469-36591471	3	DreEX0044744	ESRP_DEP-SIL	AS
CL003438.03	Mmu	ENSMUSG00000034761	Map4k5	chr12:70921927-70921929	3	MmuEX0027804	NR	AS
CL003456.N1	Mmu	ENSMUSG00000032254	Kif23	chr9:61781036-61781077	42	MmuEX0025550	ESRP_DEP-ENH	AS
CL003512.N1	Spu	WHL22.195413	Axndhc15h=DNAH5	Scaffold174:406882-406899	18	SpuEX0003827	ESRP_DEP-SIL	AS
CL003551.N1	Hsa	ENSG00000149503	INCENP	chr11:61908972-61908983	12	HsaEX0031646	ESRP_DEP-ENH	AS
CL003568.01	Dre	ENSDARG00000014973	ntng1a	chr24:29520019-29520063	45	DreEX0051908	ESRP_DEP-ENH	AS
CL003568.01	Hsa	ENSG00000162631	NTNG1	chr1:107963706-107963765	60	HsaEX0044072	LC	AS
CL003568.01	Mmu	ENSMUSG00000059857	Ntng1	chr3:109642038-109642097	60	MmuEX0032532	LC	AS
CL003570.N1	Spu	WHL22.95950	SPU_026940=SMPD1	Scaffold1329:324945-325039	95	SpuEX0036728	ESRP_DEP-ENH	HIGH_PSI
CL003578.N1	Hsa	ENSG00000160766	GBAP	chr1:155188179-155188270	92	HsaEX0027132	ESRP_DEP-ENH	AS
CL003579.01	Dre	ENSDARG00000027279	numb	chr17:51739829-51739981	153	DreEX0052085	ESRP_DEP-ENH	AS
CL003579.01	Hsa	ENSG00000133961	NUMB	chr14:73745989-73746132	144	HsaEX0044216	ESRP_DEP-ENH	AS
CL003579.01	Mmu	ENSMUSG00000021224	Numb	chr12:85138147-85138293	147	MmuEX0032646	ESRP_DEP-ENH	AS
CL003582.N1	Spu	WHL22.535265	SPU_022788=FAM21A	Scaffold473:214906-214959	54	SpuEX0035191	ESRP_DEP-ENH	AS
CL003588.01	Dre	ENSDARG00000101858	FQ311894.1	chr13:1575719-1575784	66	DreEX0004502	ESRP_DEP-ENH	AS
CL003588.01	Hsa	ENSG00000127603	MACF1	chr1:39935219-39935287	69	HsaEX0037161	NR	AS
CL003588.01	Hsa	ENSG00000151914	DST	chr6:56329483-56329554	72	HsaEX0021044	NR	AS
CL003588.01	Mmu	ENSMUSG00000026131	Dst	chr1:34358706-34358777	72	MmuEX0015773	NR	AS
CL003588.26	Dre	ENSDARG00000101858	FQ311894.1	chr13:1505837-1506163	327	DreEX0004501	ESRP_DEP-SIL	AS
CL003588.26	Hsa	ENSG00000151914	DST	chr6:56394246-56394572	327	HsaEX0021047	NR	AS
CL003588.26	Mmu	ENSMUSG00000028649	Macf1	chr4:123074337-123074663	327	MmuEX0027472	NR	AS
CL003588.26	Spu	WHL22.770360	Abp620h=MACF1	Scaffold983:158481-158807	327	SpuEX0001292	NR	AS
CL003588.59	Dre	ENSDARG00000028533	macf1a	chr19:35458254-35458367	114	DreEX0044252	NR	AS
CL003588.59	Dre	ENSDARG00000101858	FQ311894.1	chr13:1583356-1583466	111	DreEX0004503	NR	AS
CL003588.59	Hsa	ENSG00000127603	MACF1	chr1:39946592-39946702	111	HsaEX0037162	ESRP_DEP-ENH	AS
CL003588.59	Mmu	ENSMUSG00000028649	Macf1	chr4:123031722-123031823	102	MmuEX0027470	ESRP_DEP-ENH	AS
CL003588.61	Dre	ENSDARG00000028533	macf1a	chr19:35467591-35467608	18	DreEX0044253	ESRP_DEP-ENH	AS
CL003588.61	Hsa	ENSG00000127603	MACF1	chr1:39930767-39930784	18	HsaEX0037169	ESRP_DEP-SIL	AS
CL003588.61	Mmu	ENSMUSG00000028649	Macf1	chr4:123041300-123041317	18	MmuEX0027471	ESRP_DEP-ENH	AS
CL003594.01	Dre	ENSDARG00000069265	matn3b	chr13:32497812-32497943	132	DreEX0045213	ESRP_DEP-ENH	AS
CL003594.01	Hsa	ENSG00000132031	MATN3	chr2:20202922-20203047	126	HsaEX0038042	LC	HIGH_PSI
CL003594.01	Mmu	ENSMUSG00000020583	Matn3	chr12:8962173-8962298	126	NA	LC	HIGH_PSI
CL003627.01	Dre	ENSDARG00000024325	col4a3bpa	chr5:50311953-50312030	78	DreEX0023284	ESRP_DEP-SIL	AS
CL003627.01	Dre	ENSDARG00000102372	col4a3bpb	chr21:2527745-2527825	81	DreEX0023293	ESRP_DEP-SIL	AS
CL003627.01	Hsa	ENSG00000113163	COL4A3BP	chr5:74695135-74695212	78	HsaEX0016544	NR	AS
CL003627.01	Mmu	ENSMUSG00000021669	Col4a3bp	chr13:97386949-97387026	78	MmuEX0012287	NR	AS
CL003673.N1	Spu	WHL22.449372	SPU_024448=THADA	Scaffold356:538901-539023	123	SpuEX0035831	ESRP_DEP-ENH	AS
CL003681.01	Dre	ENSDARG00000054032	rab24	chr21:38690067-38690126	60	DreEX0060222	ESRP_DEP-ENH	AS
CL003681.01	Hsa	ENSG00000169228	RAB24	chr5:176728926-176728988	63	NA	LC	NI
CL003681.01	Mmu	ENSMUSG00000034789	Rab24	chr13:55421673-55421735	63	NA	NR	HIGH_PSI
CL003688.N1	Hsa	ENSG00000197461	PDGFA	chr7:540068-540136	69	HsaEX0046320	ESRP_DEP-ENH	AS
CL003695.01	Dre	ENSDARG00000001880	stx3a	chr14:21442609-21442719	111	DreEX0076245	ESRP_DEP-ENH	AS
CL003695.01	Hsa	ENSG00000106089	STX1A	chr7:73115060-73115170	111	NA	NR	HIGH_PSI
CL003695.01	Mmu	ENSMUSG00000041488	Stx3	chr19:11857290-11857400	111	MmuEX0045593	LC	AS
CL003695.01	Spu	WHL22.21350	Stx1=STX1A	Scaffold1060:425315-425425	111	NA	NR	NI
CL003695.02	Dre	ENSDARG00000001880	stx3a	chr14:21445784-21445875	92	DreEX0076246	ESRP_DEP-ENH	AS
CL003695.02	Hsa	ENSG00000111450	STX2	chr12:131280540-131280665	126	NA	ESRP_DEP-SIL	AS
CL003695.02	Mmu	ENSMUSG00000041488	Stx3	chr19:11856057-11856170	114		NR	AS
CL003695.03	Dre	ENSDARG00000001880	stx3a	chr14:21448215-21448503	289	DreEX0076247	ESRP_DEP-SIL	AS
CL003695.03	Hsa	ENSG00000111450	STX2	chr12:131276448-131276522	75	NA	NC	NI
CL003695.03	Mmu	ENSMUSG00000029428	Stx2	chr5:129492196-129492305	110	NA	NC	NI
CL003699.05	Dre	ENSDARG00000075189	cntnap5b	chr22:13509000-13509203	204	DreEX0022683	ESRP_DEP-SIL	AS
CL003699.05	Hsa	ENSG00000155052	CNTNAP5	chr2:125192061-125192264	204	NA	LC	NI
CL003699.05	Mmu	ENSMUSG00000070695	Cntnap5a	chr1:117985785-117985988	204	NA	LC	HIGH_PSI
CL003699.06	Dre	ENSDARG00000067824	CNTNAP3	chr10:2359686-2359757	72	DreEX0002893	ESRP_DEP-SIL	AS
CL003699.06	Dre	ENSDARG00000075189	cntnap5b	chr22:13438780-13438848	69	DreEX0022682	NR	AS
CL003699.06	Hsa	ENSG00000152910	CNTNAP4	chr16:76587733-76587804	72	NA	NR	HIGH_PSI
CL003699.06	Mmu	ENSMUSG00000070695	Cntnap5a	chr1:118474441-118474512	72	NA	LC	HIGH_PSI
CL003756.N1	Spu	WHL22.482053	Elovl7L=SLC44A1	Scaffold395:250232-250279	48	SpuEX0010665	ESRP_DEP-ENH	AS
CL003824.02	Dre	ENSDARG00000004930	lmo7a	chr9:22152390-22152460	71	DreEX0043271	LC	AS
CL003824.02	Hsa	ENSG00000136153	LMO7	chr13:76287318-76287388	71	HsaEX0036077	ESRP_DEP-ENH	AS
CL003824.02	Mmu	ENSMUSG00000033060	Lmo7	chr14:102193458-102193528	71	MmuEX0026621	LC	HIGH_PSI
CL003824.07	Dre	ENSDARG00000004930	lmo7a	chr9:22100906-22100956	51	DreEX0043284	ESRP_DEP-ENH	AS
CL003824.07	Hsa	ENSG00000136153	LMO7	chr13:76412276-76412332	57	HsaEX0036072	NR	AS
CL003824.07	Mmu	ENSMUSG00000033060	Lmo7	chr14:102314905-102314961	57	MmuEX0026630	NR	AS
CL003824.08	Dre	ENSDARG00000004930	lmo7a	chr9:22120196-22120477	282	DreEX0043290	ESRP_DEP-SIL	AS
CL003824.08	Hsa	ENSG00000136153	LMO7	chr13:76379615-76379896	282	HsaEX0036079	NR	AS
CL003824.08	Mmu	ENSMUSG00000033060	Lmo7	chr14:102284508-102284789	282	NA	NR	AS
CL003824.N1	Dre	ENSDARG00000004930	lmo7a	chr9:22091639-22091797	159	DreEX0043279	ESRP_DEP-SIL	AS
CL003883.01	Hsa	ENSG00000180628	PCGF5	chr10:93031395-93031454	60	HsaEX0045879	ESRP_DEP-ENH	AS
CL003883.01	Mmu	ENSMUSG00000024805	Pcgf5	chr19:36525054-36525113	60	MmuEX0033964	ESRP_DEP-ENH	AS
CL003966.01	Dre	ENSDARG00000035264	riok2	chr5:41043389-41043527	139	NA	NR	HIGH_PSI
CL003966.01	Hsa	ENSG00000058729	RIOK2	chr5:96514759-96514897	139	NA	NR	HIGH_PSI
CL003966.01	Mmu	ENSMUSG00000023846	Riok2	chr17:17514683-17514821	139	MmuEX0039905	NR	HIGH_PSI
CL003966.01	Spu	WHL22.108694	Rio2=RIOK2	Scaffold1378:209321-209459	139	SpuEX0030152	ESRP_DEP-SIL	AS
CL003966.02	Dre	ENSDARG00000035264	riok2	chr5:41043196-41043312	117	NA	NR	HIGH_PSI
CL003966.02	Hsa	ENSG00000058729	RIOK2	chr5:96513436-96513552	117	NA	NR	HIGH_PSI
CL003966.02	Mmu	ENSMUSG00000023846	Riok2	chr17:17515447-17515563	117	NA	NR	HIGH_PSI
CL003966.02	Spu	WHL22.108694	Rio2=RIOK2	Scaffold1378:205634-205747	114	SpuEX0030153	ESRP_DEP-SIL	AS
CL003974.01	Dre	ENSDARG00000040265	mpdu1b	chr7:26198560-26198678	119	NA	NR	HIGH_PSI
CL003974.01	Hsa	ENSG00000129255	MPDU1	chr17:7490217-7490335	119	HsaEX0039887	ESRP_DEP-SIL	AS
CL003974.01	Mmu	ENSMUSG00000018761	Mpdu1	chr11:69471227-69471345	119	MmuEX0029476	NR	HIGH_PSI
CL003979.N1	Dre	ENSDARG00000104631	RNF14 (5 of 5)	chr15:4047405-4047522	118	DreEX0007535	ESRP_DEP-SIL	AS
CL003994.01	Dre	ENSDARG00000062054	cpt1ab	chr25:23525695-23525779	85	DreEX0024068	ESRP_DEP-SIL	AS
CL003994.01	Hsa	ENSG00000110090	CPT1A	chr11:68560783-68560870	88	NA	NR	HIGH_PSI
CL003994.01	Mmu	ENSMUSG00000078937	Cpt1b	chr15:89252556-89252640	85	MmuEX0012623	LC	HIGH_PSI
CL004070.01	Dre	ENSDARG00000060797	pfkmb	chr6:39755913-39756005	93	NA	NR	HIGH_PSI
CL004070.01	Hsa	ENSG00000152556	PFKM	chr12:48529074-48529166	93	HsaEX0046754	ESRP_DEP-SIL	AS
CL004070.01	Mmu	ENSMUSG00000033065	Pfkm	chr15:97953577-97953669	93	NA	NR	HIGH_PSI
CL004070.01	Spu	WHL22.306350	Pfkm_1=PFKM	Scaffold236:66184-66276	93	NA	LC	NI
CL004070.02	Dre	ENSDARG00000028000	pfkpa	chr24:3943223-3943318	96	DreEX0054824	ESRP_DEP-SIL	AS
CL004070.02	Dre	ENSDARG00000028000	pfkpa	chr24:3946397-3946492	96	DreEX0054823	ESRP_DEP-ENH	AS
CL004070.02	Hsa	ENSG00000067057	PFKP	chr10:3149406-3149501	96	NA	NR	HIGH_PSI
CL004070.02	Hsa	ENSG00000141959	PFKL	chr21:45736127-45736222	96	NA	NR	HIGH_PSI
CL004070.02	Mmu	ENSMUSG00000020277	Pfkl	chr10:77460269-77460364	96	NA	NR	HIGH_PSI
CL004070.02	Mmu	ENSMUSG00000021196	Pfkp	chr13:6613950-6614045	96	NA	NR	HIGH_PSI
CL004070.02	Spu	WHL22.306350	Pfkm_1=PFKM	Scaffold236:65363-65458	96	NA	NR	NI
CL004070.N1	Dre	ENSDARG00000028000	pfkpa	chr24:3969844-3969849	6	DreEX0054831	ESRP_DEP-SIL	AS
CL004070.N2	Spu	WHL22.306350	Pfkm_1=PFKM	Scaffold236:78595-78600	6	SpuEX0026973	ESRP_DEP-SIL	AS
CL004081.01	Dre	ENSDARG00000018650	gtpbp3	chr11:6034062-6034227	166	NA	NR	HIGH_PSI
CL004081.01	Hsa	ENSG00000130299	GTPBP3	chr19:17450243-17450408	166	NA	NR	HIGH_PSI
CL004081.01	Mmu	ENSMUSG00000007610	Gtpbp3	chr8:74015324-74015489	166	NA	NR	AS
CL004081.01	Spu	WHL22.585451	Gtpbp3(mitochondrial)L=GTPBP3	Scaffold55:909001-909166	166	SpuEX0013522	ESRP_DEP-SIL	AS
CL004081.02	Dre	ENSDARG00000018650	gtpbp3	chr11:6020691-6020763	73	NA	NR	HIGH_PSI
CL004081.02	Hsa	ENSG00000130299	GTPBP3	chr19:17449763-17449835	73	HsaEX0029039	NR	HIGH_PSI
CL004081.02	Mmu	ENSMUSG00000007610	Gtpbp3	chr8:74014794-74014866	73	MmuEX0022168	ESRP_DEP-SIL	AS
CL004081.02	Spu	WHL22.585451	Gtpbp3(mitochondrial)L=GTPBP3	Scaffold55:910879-910951	73	SpuEX0013521	NR	HIGH_PSI
CL004128.01	Dre	ENSDARG00000057114	C1H4orf27	chr1:13334624-13334798	175	DreEX0001331	NR	HIGH_PSI
CL004128.01	Hsa	ENSG00000056050	C4orf27	chr4:170674827-170674986	160	NA	NR	HIGH_PSI
CL004128.01	Mmu	ENSMUSG00000038005	2700029M09Rik	chr8:63372498-63372657	160	MmuEX0001173	ESRP_DEP-ENH	AS
CL004132.N1	Spu	WHL22.222448	Mect1L=CRTC1	Scaffold1896:549076-549201	126	SpuEX0020626	ESRP_DEP-SIL	AS
CL004153.N1	Hsa	ENSG00000102606	ARHGEF7	chr13:111861682-111861693	12	HsaEX0005728	ESRP_DEP-ENH	AS
CL004201.01	Dre	ENSDARG00000030155	ssbp3b	chr8:17990087-17990158	72	DreEX0075383	ESRP_DEP-SIL	AS
CL004201.01	Hsa	ENSG00000157216	SSBP3	chr1:54723742-54723822	81	NA	NR	AS
CL004201.01	Mmu	ENSMUSG00000061887	Ssbp3	chr4:106699822-106699902	81	MmuEX0045024	NR	AS
CL004201.01	Spu	WHL22.502025	Ssbp3L=SSBP2	Scaffold419:72938-72979	42	SpuEX0040653	NR	AS
CL004201.02	Dre	ENSDARG00000099727	ssbp2	chr10:43136430-43136519	90	DreEX0075368	LC	HIGH_PSI
CL004201.02	Hsa	ENSG00000145687	SSBP2	chr5:80809447-80809536	90	HsaEX0061834	LC	AS
CL004201.02	Mmu	ENSMUSG00000003992	Ssbp2	chr13:91781907-91781996	90	MmuEX0045020	ESRP_DEP-ENH	AS
CL004203.01	Hsa	ENSG00000140265	ZSCAN29	chr15:43661121-43661325	205	HsaEX0074576	NR	AS
CL004203.01	Mmu	ENSMUSG00000050619	Zscan29	chr2:120994935-120995139	205	MmuEX0054060	ESRP_DEP-ENH	AS
CL004205.01	Hsa	ENSG00000135617	C2orf7	chr2:73457241-73457341	101	NA	NR	NI
CL004205.01	Mmu	ENSMUSG00000030008	1700040I03Rik	chr6:85398485-85398585	101	MmuEX0000552	ESRP_DEP-ENH	AS
CL004227.12	Hsa	ENSG00000141027	NCOR1	chr17:16054904-16054930	27	HsaEX0042119	LC	AS
CL004227.12	Mmu	ENSMUSG00000018501	Ncor1	chr11:62216938-62216964	27	MmuEX0031190	ESRP_DEP-ENH	AS
CL004234.01	Hsa	ENSG00000169026	MFSD7	chr4:679878-680091	214	HsaEX0039037	LC	AS
CL004234.01	Mmu	ENSMUSG00000029490	Mfsd7a	chr5:108874470-108874683	214	MmuEX0028833	ESRP_DEP-SIL	AS
CL004234.02	Hsa	ENSG00000169026	MFSD7	chr4:678508-678645	138	HsaEX0039039	LC	HIGH_PSI
CL004234.02	Mmu	ENSMUSG00000029490	Mfsd7a	chr5:108873691-108873828	138	MmuEX0028830	ESRP_DEP-SIL	HIGH_PSI
CL004234.02	Spu	WHL22.359457	Mfsd7=MFSD7	Scaffold274:809931-810065	135	SpuEX0020916	NR	HIGH_PSI
CL004235.N1	Spu	WHL22.379747	Naprt1=NAPRT1	Scaffold291:469801-469827	27	SpuEX0024445	ESRP_DEP-SIL	AS
CL004240.01	Dre	ENSDARG00000053828	ubxn11	chr16:41730445-41730518	74	DreEX0083098	ESRP_DEP-ENH	HIGH_PSI
CL004240.01	Hsa	ENSG00000158062	UBXN11	chr1:26609355-26609428	74	NA	NR	HIGH_PSI
CL004240.01	Mmu	ENSMUSG00000012126	Ubxn11	chr4:133682122-133682195	74	MmuEX0050403	NR	HIGH_PSI
CL004242.N1	Dre	ENSDARG00000071029	si:dkey-147f3.4	chr23:17003793-17003855	63	DreEX0069327	ESRP_DEP-SIL	AS
CL004257.01	Dre	ENSDARG00000012113	C19H1orf109	chr19:48143571-48143750	180	DreEX0001306	ESRP_DEP-ENH	AS
CL004257.01	Spu	WHL22.338941	NA=C1orf109	Scaffold26:585599-585778	180	NA	NR	NI
CL004315.N1	Dre	ENSDARG00000052942	aspg	chr17:45762011-45762046	36	DreEX0015303	ESRP_DEP-ENH	AS
CL004320.01	Dre	ENSDARG00000035470	sh3glb2b	chr5:31064919-31064981	63	DreEX0066014	ESRP_DEP-SIL	AS
CL004320.01	Hsa	ENSG00000148341	SH3GLB2	chr9:131774515-131774577	63	HsaEX0058034	NR	AS
CL004320.01	Mmu	ENSMUSG00000026860	Sh3glb2	chr2:30204075-30204137	63	NA	NR	AS
CL004320.02	Dre	ENSDARG00000067958	sh3gl1a	chr2:49773735-49773776	42	DreEX0065968	ESRP_DEP-ENH	AS
CL004320.02	Hsa	ENSG00000141985	SH3GL1	chr19:4362326-4362382	57	NA	NR	HIGH_PSI
CL004320.02	Mmu	ENSMUSG00000003200	Sh3gl1	chr17:56157267-56157323	57	NA	NR	HIGH_PSI
CL004349.01	Dre	ENSDARG00000069521	vps29	chr21:16970064-16970075	12	DreEX0084449	NR	AS
CL004349.01	Hsa	ENSG00000111237	VPS29	chr12:110937340-110937351	12	HsaEX0070549	ESRP_DEP-SIL	AS
CL004349.01	Mmu	ENSMUSG00000029462	Vps29	chr5:122806803-122806814	12	MmuEX0051510	ESRP_DEP-SIL	AS
CL004385.02	Dre	ENSDARG00000037781	acss2	chr23:9325307-9325354	48	DreEX0010877	ESRP_DEP-ENH	AS
CL004385.02	Hsa	ENSG00000131069	ACSS2	chr20:33503021-33503059	39	HsaEX0002128	NR	AS
CL004385.02	Mmu	ENSMUSG00000027605	Acss2	chr2:155376926-155376964	39	MmuEX0003610	LC	AS
CL004408.01	Dre	ENSDARG00000012892	ammecr1	chr21:44695183-44695297	115	DreEX0012917	NR	HIGH_PSI
CL004408.01	Hsa	ENSG00000144233	AMMECR1L	chr2:128628388-128628502	115	HsaEX0003951	ESRP_DEP-SIL	AS
CL004408.01	Mmu	ENSMUSG00000041915	Ammecr1l	chr18:31934291-31934405	115	NA	NR	HIGH_PSI
CL004408.01	Spu	WHL22.645332	SPU_021627=AMMECR1	Scaffold673:16449-16563	115	NA	NR	NI
CL004408.02	Dre	ENSDARG00000012892	ammecr1	chr21:44688310-44688400	91	DreEX0012919	NR	HIGH_PSI
CL004408.02	Hsa	ENSG00000144233	AMMECR1L	chr2:128627028-128627114	87	HsaEX0003952	ESRP_DEP-SIL	AS
CL004408.02	Mmu	ENSMUSG00000041915	Ammecr1l	chr18:31935641-31935731	91	NA	NR	HIGH_PSI
CL004426.01	Hsa	ENSG00000197043	ANXA6	chr5:150490188-150490205	18	HsaEX0004754	ESRP_DEP-SIL	AS
CL004426.01	Mmu	ENSMUSG00000018340	Anxa6	chr11:54800553-54800570	18	MmuEX0005343	ESRP_DEP-SIL	AS
CL004432.01	Dre	ENSDARG00000074808	MEGF6 (1 of 2)	chr11:41117688-41117816	129	DreEX0005896	ESRP_DEP-SIL	AS
CL004432.01	Hsa	ENSG00000162591	MEGF6	chr1:3414055-3414185	131	HsaEX0038764	LC	AS
CL004432.01	Mmu	ENSMUSG00000057751	Megf6	chr4:153641299-153641427	129	NA	NR	HIGH_PSI
CL004432.01	Spu	WHL22.99381	Megf6=MEGF6	Scaffold134:467438-467566	129	NA	NR	NI
CL004432.02	Dre	ENSDARG00000074808	MEGF6 (1 of 2)	chr11:41128284-41128412	129	DreEX0005892	ESRP_DEP-ENH	AS
CL004432.02	Hsa	ENSG00000162591	MEGF6	chr1:3416152-3416280	129	HsaEX0038760	LC	HIGH_PSI
CL004432.02	Mmu	ENSMUSG00000057751	Megf6	chr4:153639396-153639524	129	NA	NR	HIGH_PSI
CL004432.02	Spu	WHL22.99381	Megf6=MEGF6	Scaffold134:470452-470580	129	NA	NR	NI
CL004463.01	Dre	ENSDARG00000028148	pax2a	chr13:29657566-29657686	121	DreEX0053679	ESRP_DEP-ENH	AS
CL004463.01	Hsa	ENSG00000075891	PAX2	chr10:102568867-102568993	127	HsaEX0045695	LC	NA
CL004463.01	Mmu	ENSMUSG00000004231	Pax2	chr19:44892916-44893042	127	NA	LC	HIGH_PSI
CL004490.02	Dre	ENSDARG00000099177	dok1b	chr7:58938255-58938427	173	NA	NR	HIGH_PSI
CL004490.02	Hsa	ENSG00000115325	DOK1	chr2:74783021-74783205	185	HsaEX0020681	ESRP_DEP-ENH	AS
CL004490.02	Mmu	ENSMUSG00000068335	Dok1	chr6:82982225-82982409	185	NA	LC	HIGH_PSI
CL004497.01	Dre	ENSDARG00000005789	enpp1	chr20:13521025-13521097	73	DreEX0030044	ESRP_DEP-SIL	HIGH_PSI
CL004497.01	Hsa	ENSG00000197594	ENPP1	chr6:132168916-132168988	73	HsaEX0022511	LC	HIGH_PSI
CL004497.01	Mmu	ENSMUSG00000037370	Enpp1	chr10:24398994-24399066	73	NA	LC	HIGH_PSI
CL004504.01	Dre	ENSDARG00000075707	nid2a	chr17:14818311-14818439	129	DreEX0050614	ESRP_DEP-SIL	AS
CL004504.01	Hsa	ENSG00000116962	NID1	chr1:236180448-236180573	126	HsaEX0042901	LC	HIGH_PSI
CL004504.01	Mmu	ENSMUSG00000005397	Nid1	chr13:13578906-13579031	126	NA	LC	HIGH_PSI
CL004504.01	Spu	WHL22.327350	Nidogen=NID1	Scaffold25:712160-712285	126	SpuEX0025022	NR	HIGH_PSI
CL004509.01	Dre	ENSDARG00000010155	abi1a	chr24:5976265-5976351	87	DreEX0010307	NR	AS
CL004509.01	Dre	ENSDARG00000014875	abi2b	chr6:9770304-9770390	87	DreEX0010332	ESRP_DEP-SIL	AS
CL004509.01	Hsa	ENSG00000138443	ABI2	chr2:204276008-204276094	87	HsaEX0000647	NR	AS
CL004509.01	Hsa	ENSG00000136754	ABI1	chr10:27044584-27044670	87	HsaEX0000644	ESRP_DEP-SIL	AS
CL004509.01	Mmu	ENSMUSG00000058835	Abi1	chr2:22805704-22805790	87	MmuEX0003244	ESRP_DEP-SIL	AS
CL004509.02	Dre	ENSDARG00000010155	abi1a	chr24:5973109-5973303	195	NA	NR	AS
CL004509.02	Hsa	ENSG00000136754	ABI1	chr10:27047991-27048164	174	HsaEX0000643	ESRP_DEP-SIL	AS
CL004509.02	Mmu	ENSMUSG00000058835	Abi1	chr2:22808955-22809128	174	MmuEX0003243	ESRP_DEP-SIL	AS
CL004509.03	Dre	ENSDARG00000014875	abi2b	chr6:9757515-9757661	147	DreEX0010330	ESRP_DEP-ENH	AS
CL004509.03	Hsa	ENSG00000136754	ABI1	chr10:27057781-27057921	141	HsaEX0000640	NR	HIGH_PSI
CL004509.03	Mmu	ENSMUSG00000058835	Abi1	chr2:22816227-22816367	141	MmuEX0003247	NR	HIGH_PSI
CL004519.N1	Hsa	ENSG00000182004	SNRPE	chr1:203831310-203831350	41	HsaEX0060716	ESRP_DEP-SIL	AS
CL004536.01	Dre	ENSDARG00000102746	tmem39a	chr1:43288-43430	143	DreEX0079774	ESRP_DEP-ENH	AS
CL004536.01	Hsa	ENSG00000176142	TMEM39A	chr3:119180809-119180921	113	NA	NC	NI
CL004536.01	Mmu	ENSMUSG00000002845	Tmem39a	chr16:38564302-38564414	113	NA	NR	NI
CL004567.01	Hsa	ENSG00000125351	UPF3B	chrX:118974609-118974647	39	HsaEX0069453	ESRP_DEP-ENH	AS
CL004567.01	Mmu	ENSMUSG00000036572	Upf3b	chrX:34639061-34639099	39	MmuEX0050703	ESRP_DEP-ENH	AS
CL004576.01	Dre	ENSDARG00000018460	mbnl2	chr1:2053270-2053323	54	DreEX0045309	NR	AS
CL004576.01	Hsa	ENSG00000152601	MBNL1	chr3:152164493-152164546	54	HsaEX0038114	ESRP_DEP-ENH	AS
CL004576.01	Mmu	ENSMUSG00000022139	Mbnl2	chr14:120794934-120794987	54	MmuEX0028107	ESRP_DEP-ENH	AS
CL004576.02	Dre	ENSDARG00000018460	mbnl2	chr1:2056022-2056057	36	DreEX0045310	LC	AS
CL004576.02	Hsa	ENSG00000152601	MBNL1	chr3:152173331-152173366	36	HsaEX0038115	ESRP_DEP-SIL	AS
CL004576.02	Mmu	ENSMUSG00000027763	Mbnl1	chr3:60425345-60425380	36	MmuEX0028099	ESRP_DEP-SIL	AS
CL004576.03	Dre	ENSDARG00000018460	mbnl2	chr1:2057873-2057967	95	DreEX0045311	LC	AS
CL004576.03	Hsa	ENSG00000152601	MBNL1	chr3:152174056-152174150	95	HsaEX0038116	NR	AS
CL004576.03	Mmu	ENSMUSG00000027763	Mbnl1	chr3:60426068-60426162	95	MmuEX0028100	ESRP_DEP-SIL	AS
CL004607.11	Hsa	ENSG00000110841	PPFIBP1	chr12:27829997-27830029	33	HsaEX0049371	ESRP_DEP-SIL	AS
CL004607.11	Mmu	ENSMUSG00000016487	Ppfibp1	chr6:146965383-146965415	33	MmuEX0036533	NR	AS
CL004607.N1	Dre	ENSDARG00000061977	ppfibp2a	chr18:29195958-29196025	68	DreEX0057357	ESRP_DEP-SIL	AS
CL004607.N2	Dre	ENSDARG00000061977	ppfibp2a	chr18:29196119-29196161	43	DreEX0057358	ESRP_DEP-SIL	AS
CL004611.07	Hsa	ENSG00000127914	AKAP9	chr7:91671360-91671500	141	HsaEX0003417	ESRP_DEP-SIL	AS
CL004611.07	Mmu	ENSMUSG00000040407	Akap9	chr5:4004803-4004943	141	MmuEX0004533	ESRP_DEP-SIL	AS
CL004625.N1	Dre	ENSDARG00000041085	C18H15orf38	chr18:21082342-21082417	76	DreEX0001281	ESRP_DEP-ENH	AS
CL004644.01	Hsa	ENSG00000175866	BAIAP2	chr17:79084714-79084755	42	HsaEX0007587	ESRP_DEP-SIL	AS
CL004644.01	Mmu	ENSMUSG00000025372	Baiap2	chr11:119864352-119864395	44	MmuEX0007650	ESRP_DEP-SIL	AS
CL004667.N1	Spu	WHL22.405504	Cstf2=CSTF2	Scaffold3119:20577-20645	69	SpuEX0008007	ESRP_DEP-ENH	HIGH_PSI
CL004692.01	Dre	ENSDARG00000052462	pisd	chr5:56844067-56844225	159	DreEX0055725	ESRP_DEP-SIL	AS
CL004692.01	Hsa	ENSG00000241878	PISD	chr22:32019670-32019835	166	HsaEX0047732	ESRP_DEP-ENH	AS
CL004692.01	Mmu	ENSMUSG00000023452	Pisd	chr5:33083272-33083437	166	MmuEX0035268	NR	AS
CL004704.01	Dre	ENSDARG00000003877	pbrm1	chr11:3935164-3935304	141	NA	NC	NI
CL004704.01	Hsa	ENSG00000163939	PBRM1	chr3:52713590-52713727	138	NA	NC	NI
CL004704.01	Mmu	ENSMUSG00000042323	Pbrm1	chr14:31838684-31838836	153	MmuEX0033834	ESRP_DEP-ENH	AS
CL004733.01	Dre	ENSDARG00000013655	tpd52l2b	chr23:17513300-17513347	48	DreEX0080782	ESRP_DEP-ENH	AS
CL004733.01	Hsa	ENSG00000101150	TPD52L2	chr20:62507169-62507228	60	HsaEX0066664	ESRP_DEP-ENH	AS
CL004733.01	Mmu	ENSMUSG00000000827	Tpd52l2	chr2:181237581-181237640	60	MmuEX0048580	NR	AS
CL004733.01	Spu	WHL22.377158	Tpd52L2=TPD52L2	Scaffold29:351236-351295	60	SpuEX0042563	NR	AS
CL004776.N1	Hsa	ENSG00000063854	HAGH	chr16:1876508-1876603	96	HsaEX0029226	ESRP_DEP-SIL	AS
CL004778.03	Dre	ENSDARG00000056896	ttc12	chr15:22023420-22023489	70	DreEX0081870	LC	HIGH_PSI
CL004778.03	Hsa	ENSG00000149292	TTC12	chr11:113211386-113211455	70	HsaEX0067745	ESRP_DEP-SIL	AS
CL004778.03	Mmu	ENSMUSG00000040219	Ttc12	chr9:49264938-49265007	70	NA	LC	HIGH_PSI
CL004778.03	Spu	WHL22.477635	Ttc12=TTC12	Scaffold39:103855-103921	67	NA	NR	NI
CL004832.N1	Dre	ENSDARG00000062058	slc12a7b	chr24:39970672-39971020	349	DreEX0071946	ESRP_DEP-ENH	AS
CL004834.01	Dre	ENSDARG00000055027	pomt2	chr17:31689450-31689532	83	NA	NR	HIGH_PSI
CL004834.01	Hsa	ENSG00000009830	POMT2	chr14:77765032-77765114	83	HsaEX0049172	ESRP_DEP-SIL	AS
CL004834.01	Mmu	ENSMUSG00000034126	Pomt2	chr12:88469903-88469985	83	NA	LC	HIGH_PSI
CL004834.01	Spu	WHL22.291802	Pomt2=POMT2	Scaffold225:401747-401829	83	SpuEX0028049	NR	HIGH_PSI
CL004834.02	Dre	ENSDARG00000055027	pomt2	chr17:31689621-31689727	107	DreEX0057074	NR	HIGH_PSI
CL004834.02	Hsa	ENSG00000009830	POMT2	chr14:77765798-77765904	107	HsaEX0049171	ESRP_DEP-SIL	AS
CL004834.02	Mmu	ENSMUSG00000034126	Pomt2	chr12:88471239-88471345	107	MmuEX0036359	LC	HIGH_PSI
CL004834.02	Spu	WHL22.291802	Pomt2=POMT2	Scaffold225:401119-401225	107	NA	NR	NI
CL004834.03	Dre	ENSDARG00000055027	pomt2	chr17:31690708-31690867	160	DreEX0057079	NR	HIGH_PSI
CL004834.03	Hsa	ENSG00000009830	POMT2	chr14:77767433-77767592	160	HsaEX0049170	ESRP_DEP-SIL	AS
CL004834.03	Mmu	ENSMUSG00000034126	Pomt2	chr12:88472622-88472781	160	MmuEX0036358	LC	HIGH_PSI
CL004901.N1	Dre	ENSDARG00000060306	tfcp2	chr23:33740861-33740902	42	DreEX0078370	ESRP_DEP-SIL	AS
CL004908.N1	Dre	ENSDARG00000069102	zgc:112962	chr8:21022163-21022183	21	DreEX0086701	ESRP_DEP-SIL	AS
CL004913.01	Dre	ENSDARG00000037097	slc7a2	chr14:30040266-30040402	137	DreEX0073267	ESRP_DEP-ENH	AS
CL004913.01	Hsa	ENSG00000003989	SLC7A2	chr8:17412455-17412591	137	HsaEX0059972	LC	AS
CL004913.01	Mmu	ENSMUSG00000031596	Slc7a2	chr8:41993752-41993888	137	MmuEX0043556	LC	AS
CL004913.02	Dre	ENSDARG00000037097	slc7a2	chr14:30041302-30041389	88	DreEX0073266	ESRP_DEP-SIL	AS
CL004913.02	Hsa	ENSG00000003989	SLC7A2	chr8:17412069-17412208	140	HsaEX0059971	LC	AS
CL004913.02	Mmu	ENSMUSG00000031596	Slc7a2	chr8:41993410-41993549	140	MmuEX0043555	LC	AS
CL004936.01	Dre	ENSDARG00000024844	max	chr20:28939158-28939184	27	DreEX0045251	NR	AS
CL004936.01	Hsa	ENSG00000125952	MAX	chr14:65568264-65568290	27	HsaEX0038060	NR	AS
CL004936.01	Mmu	ENSMUSG00000059436	Max	chr12:78062250-78062276	27	MmuEX0028056	NR	AS
CL004936.01	Spu	WHL22.335395	Max=MAX	Scaffold256:54111-54149	39	SpuEX0020415	ESRP_DEP-ENH	AS
CL004996.N1	Dre	ENSDARG00000004724	tcea3	chr16:34172423-34172476	54	DreEX0077735	ESRP_DEP-SIL	AS
CL005018.01	Dre	ENSDARG00000103848	apba1a	chr5:52071161-52071193	33	DreEX0013819	LC	AS
CL005018.01	Hsa	ENSG00000107282	APBA1	chr9:72073072-72073104	33	HsaEX0005029	ESRP_DEP-ENH	AS
CL005018.01	Mmu	ENSMUSG00000024897	Apba1	chr19:24007174-24007206	33	MmuEX0005504	LC	AS
CL005018.01	Spu	WHL22.658177	Apba1_1=APBA1	Scaffold7:1775234-1775260	27	SpuEX0002806	NR	AS
CL005040.01	Dre	ENSDARG00000030630	mfsd2aa	chr13:35819417-35819500	84	NA	NR	HIGH_PSI
CL005040.01	Hsa	ENSG00000168389	MFSD2A	chr1:40432758-40432841	84	HsaEX0039019	ESRP_DEP-SIL	AS
CL005040.01	Mmu	ENSMUSG00000028655	Mfsd2a	chr4:122627395-122627478	84	MmuEX0028816	NR	HIGH_PSI
CL005040.01	Spu	WHL22.271491	Mfsd2=MFSD2A	Scaffold214:192715-192795	81	NA	LC	NI
CL005062.01	Dre	ENSDARG00000062846	tmtc3	chr25:17934834-17935086	253	DreEX0080037	NR	HIGH_PSI
CL005062.01	Hsa	ENSG00000139324	TMTC3	chr12:88560107-88560359	253	NA	NR	HIGH_PSI
CL005062.01	Mmu	ENSMUSG00000036676	Tmtc3	chr10:99928655-99928907	253	NA	LC	NI
CL005062.01	Spu	WHL22.343203	SPU_025807=TMTC3	Scaffold2627:67499-67751	253	SpuEX0036279	ESRP_DEP-SIL	AS
CL005205.N1	Dre	ENSDARG00000071272	ncoa6	chr23:2779426-2779467	42	DreEX0049687	ESRP_DEP-SIL	AS
CL005212.01	Dre	ENSDARG00000078772	NBR1 (2 of 2)	chr3:32809898-32810008	111	NA	NR	HIGH_PSI
CL005212.01	Hsa	ENSG00000188554	NBR1	chr17:41348498-41348608	111	HsaEX0041897	NR	HIGH_PSI
CL005212.01	Mmu	ENSMUSG00000017119	Nbr1	chr11:101433776-101433886	111	MmuEX0031025	ESRP_DEP-SIL	AS
CL005216.02	Dre	ENSDARG00000062020	gse1	chr18:30463486-30463683	198	DreEX0036404	NR	AS
CL005216.02	Hsa	ENSG00000131149	KIAA0182	chr16:85667520-85667738	219	HsaEX0033479	ESRP_DEP-SIL	AS
CL005216.02	Mmu	ENSMUSG00000031822	Gse1	chr8:123077484-123077702	219	MmuEX0022000	LC	AS
CL005216.02	Spu	WHL22.90359	SPU_021615=KIAA0182	Scaffold131:831159-831392	234	SpuEX0034859	NR	AS
CL005250.N1	Dre	ENSDARG00000020345	clasp2	chr19:43196730-43196771	42	DreEX0021952	ESRP_DEP-ENH	AS
CL005250.N2	Hsa	ENSG00000163539	CLASP2	chr3:33600617-33600667	51	HsaEX0015497	ESRP_DEP-SIL	AS
CL005254.N1	Dre	ENSDARG00000026902	cryzl1	chr1:46408044-46408056	13	DreEX0024456	ESRP_DEP-SIL	AS
CL005255.01	Dre	ENSDARG00000056233	TMEM179B (1 of 2)	chr7:19661713-19661850	138	NA	NR	HIGH_PSI
CL005255.01	Hsa	ENSG00000185475	TMEM179B	chr11:62556764-62556898	135	NA	NR	HIGH_PSI
CL005255.01	Mmu	ENSMUSG00000079437	Tmem179b	chr19:8847780-8847914	135	MmuEX0047831	ESRP_DEP-SIL	AS
CL005255.02	Hsa	ENSG00000185475	TMEM179B	chr11:62556495-62556682	188	HsaEX0065610	NR	HIGH_PSI
CL005255.02	Mmu	ENSMUSG00000079437	Tmem179b	chr19:8847995-8848112	118	MmuEX0047830	ESRP_DEP-SIL	AS
CL005262.N1	Spu	WHL22.132295	SPU_019890=GTF2F1	Scaffold1479:103100-103208	109	SpuEX0034358	ESRP_DEP-ENH	AS
CL005287.01	Dre	ENSDARG00000061201	acsf2	chr12:26441335-26441463	129	NA	NR	HIGH_PSI
CL005287.01	Hsa	ENSG00000167107	ACSF2	chr17:48538603-48538731	129	HsaEX0002043	ESRP_DEP-SIL	AS
CL005287.01	Mmu	ENSMUSG00000076435	Acsf2	chr11:94433836-94433964	129	NA	LC	NI
CL005293.01	Dre	ENSDARG00000100420	tpcn2	chr7:54743764-54743836	73	DreEX0080750	NR	HIGH_PSI
CL005293.01	Hsa	ENSG00000162341	TPCN2	chr11:68831363-68831435	73	HsaEX0066648	ESRP_DEP-SIL	AS
CL005293.01	Mmu	ENSMUSG00000048677	Tpcn2	chr7:152458185-152458260	76	NA	LC	HIGH_PSI
CL005354.N1	Hsa	ENSG00000008441	NFIX	chr19:13189427-13189549	123	HsaEX0042743	ESRP_DEP-ENH	AS
CL005357.N1	Spu	WHL22.627883	SPU_020313=NWD1	Scaffold631:473347-473520	174	SpuEX0034505	ESRP_DEP-ENH	HIGH_PSI
CL005363.01	Dre	ENSDARG00000028721	mapk14b	chr11:2682193-2682272	80	DreEX0044885	ESRP_DEP-SIL	AS
CL005363.01	Hsa	ENSG00000112062	MAPK14	chr6:36067965-36068044	80	HsaEX0037752	ESRP_DEP-SIL	AS
CL005363.01	Mmu	ENSMUSG00000053436	Mapk14	chr17:28877625-28877704	80	MmuEX0027827	NR	AS
CL005363.01	Spu	WHL22.23245	P38mapk=MAPK14	Scaffold1063:60067-60146	80	NA	NR	NI
CL005386.01	Dre	ENSDARG00000006899	far1	chr25:16020340-16020511	172	DreEX0032083	ESRP_DEP-SIL	AS
CL005386.01	Hsa	ENSG00000197601	FAR1	chr11:13736056-13736227	172	HsaEX0024874	NR	HIGH_PSI
CL005386.01	Mmu	ENSMUSG00000030759	Far1	chr7:120697156-120697327	172	MmuEX0018618	ESRP_DEP-SIL	AS
CL005386.01	Mmu	ENSMUSG00000030759	Far1	chr7:120697631-120697802	172	MmuEX0018619	ESRP_DEP-ENH	AS
CL005386.02	Dre	ENSDARG00000006899	far1	chr25:16020738-16020844	107	DreEX0032084	ESRP_DEP-SIL	AS
CL005386.02	Hsa	ENSG00000197601	FAR1	chr11:13736523-13736679	157	HsaEX0024875	ESRP_DEP-ENH	AS
CL005406.01	Dre	ENSDARG00000014962	ppp3cca	chr5:27330606-27330632	27	DreEX0057819	ESRP_DEP-SIL	AS
CL005406.01	Hsa	ENSG00000107758	PPP3CB	chr10:75199630-75199659	30	HsaEX0049746	ESRP_DEP-ENH	AS
CL005406.01	Mmu	ENSMUSG00000021816	Ppp3cb	chr14:21322469-21322498	30	MmuEX0036790	NR	AS
CL005421.N1	Spu	WHL22.732446	Bbs4=BBS4	Scaffold885:20978-21057	80	SpuEX0004218	ESRP_DEP-ENH	HIGH_PSI
CL005427.01	Hsa	ENSG00000148180	GSN	chr9:124062343-124062404	62	HsaEX0028841	NR	AS
CL005427.01	Mmu	ENSMUSG00000026879	Gsn	chr2:35138171-35138241	71	MmuEX0022012	ESRP_DEP-ENH	AS
CL005501.01	Dre	ENSDARG00000014545	golim4b	chr2:36725950-36726033	84	DreEX0035518	NR	AS
CL005501.01	Hsa	ENSG00000173905	GOLIM4	chr3:167758574-167758657	84	HsaEX0028003	NR	AS
CL005501.01	Mmu	ENSMUSG00000034109	Golim4	chr3:75706323-75706406	84	MmuEX0021458	ESRP_DEP-SIL	AS
CL005509.N1	Hsa	ENSG00000175354	PTPN2	chr18:12869024-12869121	98	HsaEX0050990	ESRP_DEP-SIL	AS
CL005519.N1	Dre	ENSDARG00000032919	chchd3a	chr4:15532668-15532679	12	DreEX0021338	ESRP_DEP-SIL	AS
CL005541.01	Hsa	ENSG00000168487	BMP1	chr8:22058636-22059048	413	HsaEX0008206	ESRP_DEP-SIL	AS
CL005541.01	Mmu	ENSMUSG00000022098	Bmp1	chr14:70886361-70886737	377	MmuEX0008056	ESRP_DEP-SIL	AS
CL005676.N1	Spu	WHL22.166204	SPU_023722=SMYD5	Scaffold1628:133661-133909	249	SpuEX0035563	ESRP_DEP-SIL	AS
CL005696.01	Dre	ENSDARG00000074393	sh3yl1	chr17:30615591-30615704	114	DreEX0066062	ESRP_DEP-ENH	AS
CL005696.01	Hsa	ENSG00000035115	SH3YL1	chr2:249731-249844	114	HsaEX0058098	NR	HIGH_PSI
CL005696.01	Mmu	ENSMUSG00000020669	Sh3yl1	chr12:31609629-31609742	114	NA	NR	HIGH_PSI
CL005696.02	Dre	ENSDARG00000074393	sh3yl1	chr17:30613972-30614036	65	DreEX0066063	ESRP_DEP-ENH	AS
CL005696.02	Hsa	ENSG00000035115	SH3YL1	chr2:247538-247602	65	HsaEX0058092	LC	HIGH_PSI
CL005696.02	Mmu	ENSMUSG00000020669	Sh3yl1	chr12:31611675-31611739	65	NA	NR	HIGH_PSI
CL005696.03	Dre	ENSDARG00000074393	sh3yl1	chr17:30607698-30607848	151	DreEX0066066	ESRP_DEP-ENH	AS
CL005696.03	Hsa	ENSG00000035115	SH3YL1	chr2:231023-231191	169	NA	NR	HIGH_PSI
CL005696.03	Mmu	ENSMUSG00000020669	Sh3yl1	chr12:31626832-31626994	163	NA	NR	HIGH_PSI
CL005696.04	Dre	ENSDARG00000074393	sh3yl1	chr17:30607983-30608111	129	DreEX0066065	ESRP_DEP-ENH	AS
CL005696.04	Hsa	ENSG00000035115	SH3YL1	chr2:233101-233229	129	HsaEX0058097	NR	HIGH_PSI
CL005696.04	Mmu	ENSMUSG00000020669	Sh3yl1	chr12:31625156-31625284	129	NA	NR	HIGH_PSI
CL005696.05	Dre	ENSDARG00000074393	sh3yl1	chr17:30610811-30610923	113	DreEX0066064	ESRP_DEP-ENH	AS
CL005696.05	Hsa	ENSG00000035115	SH3YL1	chr2:234160-234272	113	NA	NR	HIGH_PSI
CL005696.05	Mmu	ENSMUSG00000020669	Sh3yl1	chr12:31624439-31624551	113	MmuEX0042234	NR	HIGH_PSI
CL005738.N1	Spu	WHL22.82057	SPU_015998=MED23	Scaffold1287:108533-108617	85	SpuEX0033433	ESRP_DEP-ENH	HIGH_PSI
CL005741.N1	Dre	ENSDARG00000032324	epb41l5	chr9:29087329-29087369	41	DreEX0030237	ESRP_DEP-ENH	AS
CL005784.01	Dre	ENSDARG00000071426	lrrc59	chr12:31670001-31670060	60	DreEX0043856	NR	AS
CL005784.01	Hsa	ENSG00000108829	LRRC59	chr17:48472290-48472349	60	NA	NR	HIGH_PSI
CL005784.01	Mmu	ENSMUSG00000020869	Lrrc59	chr11:94493395-94493454	60	NA	NR	HIGH_PSI
CL005784.01	Spu	WHL22.28628	Lrrc59=LRRC59	Scaffold1083:120462-120521	60	SpuEX0019907	ESRP_DEP-ENH	HIGH_PSI
CL005803.01	Dre	ENSDARG00000002877	reps1	chr20:39343425-39343502	78	DreEX0061677	NR	AS
CL005803.01	Hsa	ENSG00000135597	REPS1	chr6:139247538-139247615	78	HsaEX0053051	ESRP_DEP-SIL	AS
CL005803.01	Mmu	ENSMUSG00000019854	Reps1	chr10:17827477-17827554	78	MmuEX0039425	ESRP_DEP-SIL	AS
CL005866.01	Dre	ENSDARG00000070173	gria2a	chr1:20644387-20644501	115	DreEX0036061	ESRP_DEP-ENH	AS
CL005866.01	Dre	ENSDARG00000070173	gria2a	chr1:20644920-20645034	115	DreEX0036060	ESRP_DEP-SIL	AS
CL005866.01	Hsa	ENSG00000125675	GRIA3	chrX:122613914-122614028	115	HsaEX0028625	LC	AS
CL005866.01	Hsa	ENSG00000152578	GRIA4	chr11:105836674-105836788	115	HsaEX0028630	LC	AS
CL005866.01	Mmu	ENSMUSG00000033981	Gria2	chr3:80494326-80494440	115	MmuEX0021840	ESRP_DEP-SIL	AS
CL005866.01	Mmu	ENSMUSG00000033981	Gria2	chr3:80495242-80495356	115	MmuEX0021839	LC	AS
CL005894.02	Dre	ENSDARG00000040482	osbpl3b	chr16:21537998-21538090	93	DreEX0052770	NR	HIGH_PSI
CL005894.02	Hsa	ENSG00000070882	OSBPL3	chr7:24902819-24902911	93	HsaEX0044911	ESRP_DEP-SIL	AS
CL005894.02	Mmu	ENSMUSG00000029822	Osbpl3	chr6:50296010-50296102	93	MmuEX0033224	ESRP_DEP-SIL	AS
CL005956.06	Dre	ENSDARG00000075859	mcf2la	chr1:45892011-45892103	93	DreEX0045428	ESRP_DEP-SIL	AS
CL005956.06	Hsa	ENSG00000126217	MCF2L	chr13:113744189-113744474	286	HsaEX0038223	LC	AS
CL005956.06	Mmu	ENSMUSG00000031442	Mcf2l	chr8:13013915-13014007	93	MmuEX0028210	LC	AS
CL006016.01	Dre	ENSDARG00000025948	mlh1	chr13:42477995-42478085	91	DreEX0046768	ESRP_DEP-SIL	AS
CL006016.01	Hsa	ENSG00000076242	MLH1	chr3:37038110-37038200	91	NA	NR	HIGH_PSI
CL006016.01	Mmu	ENSMUSG00000032498	Mlh1	chr9:111170722-111170812	91	MmuEX0029135	NR	HIGH_PSI
CL006016.01	Spu	WHL22.241461	Mlh1=MLH1	Scaffold199:380996-381086	91	NA	NR	NI
CL006073.01	Dre	ENSDARG00000076796	dlg3	chr14:32735508-32735549	42	DreEX0027231	NR	HIGH_PSI
CL006073.01	Dre	ENSDARG00000102216	dlg1l	chr2:5071523-5071564	42	DreEX0027208	ESRP_DEP-SIL	AS
CL006073.01	Hsa	ENSG00000075711	DLG1	chr3:196796090-196796131	42	HsaEX0019878	NR	HIGH_PSI
CL006073.01	Mmu	ENSMUSG00000022770	Dlg1	chr16:31853929-31853970	42	MmuEX0014786	NR	HIGH_PSI
CL006073.06	Dre	ENSDARG00000009677	dlg1	chr6:30007221-30007325	105	DreEX0027193	NR	AS
CL006073.06	Hsa	ENSG00000075711	DLG1	chr3:196888511-196888609	99	HsaEX0019879	ESRP_DEP-SIL	AS
CL006073.06	Mmu	ENSMUSG00000022770	Dlg1	chr16:31771843-31771941	99	MmuEX0014794	ESRP_DEP-ENH	AS
CL006113.N1	Dre	ENSDARG00000074599	frmd4ba	chr6:43256424-43256618	195	DreEX0033514	ESRP_DEP-ENH	AS
CL006143.01	Dre	ENSDARG00000030289	jag1a	chr1:50486779-50486892	114	NA	LC	HIGH_PSI
CL006143.01	Hsa	ENSG00000184916	JAG2	chr14:105617328-105617441	114	HsaEX0032668	ESRP_DEP-SIL	AS
CL006143.01	Mmu	ENSMUSG00000002799	Jag2	chr12:114153816-114153929	114	MmuEX0024830	NR	AS
CL006151.01	Dre	ENSDARG00000026762	fam126a	chr19:2727100-2727388	289	DreEX0031485	ESRP_DEP-ENH	AS
CL006151.01	Hsa	ENSG00000122591	FAM126A	chr7:22986571-22986866	296	NA	ESRP_DEP-SIL	AS
CL006151.01	Hsa	ENSG00000122591	FAM126A	chr7:22986652-22986866	215	HsaEX0023915	ESRP_DEP-SIL	AS
CL006151.01	Mmu	ENSMUSG00000028995	Fam126a	chr5:23471952-23472249	298	NA	LC	AS
CL006277.04	Dre	ENSDARG00000016532	suco	chr20:14817795-14817815	21	NA	NR	AS
CL006277.04	Hsa	ENSG00000094975	C1orf9	chr1:172546679-172546699	21	HsaEX0010348	ESRP_DEP-ENH	AS
CL006277.04	Mmu	ENSMUSG00000040297	AI848100	chr1:163775691-163775711	21	MmuEX0002765	LC	AS
CL006318.N1	Dre	ENSDARG00000052673	sept7b	chr16:47462090-47462110	21	DreEX0065310	ESRP_DEP-ENH	AS
CL006331.01	Dre	ENSDARG00000003750	pfas	chr20:25565475-25565655	181	NA	NR	HIGH_PSI
CL006331.01	Hsa	ENSG00000178921	PFAS	chr17:8168606-8168786	181	HsaEX0046699	ESRP_DEP-SIL	AS
CL006331.01	Mmu	ENSMUSG00000020899	Pfas	chr11:68805358-68805538	181	NA	LC	HIGH_PSI
CL006332.N1	Spu	WHL22.130723	SPU_004640=C8orf34	Scaffold147:55839-55904	66	SpuEX0031310	ESRP_DEP-SIL	AS
CL006332.N2	Spu	WHL22.130723	SPU_004640=C8orf34	Scaffold147:62833-62991	159	SpuEX0031311	ESRP_DEP-SIL	AS
CL006332.N3	Spu	WHL22.130723	SPU_004640=C8orf34	Scaffold147:58321-58413	93	SpuEX0031308	ESRP_DEP-ENH	AS
CL006348.05	Dre	ENSDARG00000054458	slmapa	chr11:42073711-42073773	63	DreEX0073523	NR	AS
CL006348.05	Hsa	ENSG00000163681	SLMAP	chr3:57857363-57857425	63	HsaEX0060183	ESRP_DEP-SIL	AS
CL006348.05	Mmu	ENSMUSG00000021870	Slmap	chr14:27273024-27273086	63	MmuEX0043716	NR	AS
CL006348.06	Dre	ENSDARG00000020764	slmapb	chr23:19676764-19676851	88	DreEX0073528	NR	AS
CL006348.06	Dre	ENSDARG00000054458	slmapa	chr11:42041036-42041123	88	DreEX0073518	NR	AS
CL006348.06	Hsa	ENSG00000163681	SLMAP	chr3:57911572-57911661	90	HsaEX0060187	ESRP_DEP-SIL	AS
CL006348.06	Mmu	ENSMUSG00000021870	Slmap	chr14:27235689-27235778	90	MmuEX0043713	ESRP_DEP-SIL	AS
CL006368.01	Dre	ENSDARG00000008818	hsf1	chr19:3136927-3137004	78	DreEX0038276	ESRP_DEP-SIL	AS
CL006368.01	Hsa	ENSG00000185122	HSF1	chr8:145536314-145536397	84	HsaEX0030580	ESRP_DEP-SIL	AS
CL006368.01	Mmu	ENSMUSG00000022556	Hsf1	chr15:76329562-76329645	84	MmuEX0023330	NR	AS
CL006389.01	Dre	ENSDARG00000010784	ppp1r12a	chr4:21791133-21791249	117	DreEX0057578	NR	HIGH_PSI
CL006389.01	Hsa	ENSG00000058272	PPP1R12A	chr12:80199946-80200113	168	HsaEX0049557	ESRP_DEP-ENH	AS
CL006389.01	Mmu	ENSMUSG00000019907	Ppp1r12a	chr10:107689813-107689980	168	MmuEX0036680	ESRP_DEP-SIL	AS
CL006411.N1	Dre	ENSDARG00000101526	si:dkey-82o10.4	chr16:49388972-49389062	91	DreEX0071012	ESRP_DEP-SIL	AS
CL006414.01	Dre	ENSDARG00000009178	zfand1	chr24:10943234-10943273	40	DreEX0086359	NR	HIGH_PSI
CL006414.01	Hsa	ENSG00000104231	ZFAND1	chr8:82629484-82629523	40	HsaEX0072582	ESRP_DEP-SIL	AS
CL006414.01	Mmu	ENSMUSG00000039795	Zfand1	chr3:10347165-10347204	40	NA	LC	NI
CL006429.01	Dre	ENSDARG00000040111	pi4kb	chr16:38234424-38234468	45	DreEX0055337	ESRP_DEP-ENH	AS
CL006429.01	Hsa	ENSG00000143393	PI4KB	chr1:151282687-151282731	45	HsaEX0047303	NR	AS
CL006429.01	Mmu	ENSMUSG00000038861	Pi4kb	chr3:94793225-94793269	45	MmuEX0034978	NR	AS
CL006440.N1	Spu	WHL22.240554	Nudcd2l=NUDCD2	Scaffold1985:231262-231393	132	SpuEX0025691	ESRP_DEP-SIL	AS
CL006464.08	Hsa	ENSG00000150527	CTAGE5	chr14:39760223-39760315	93	NA	LC	NI
CL006464.08	Mmu	ENSMUSG00000021000	Ctage5	chr12:60245686-60245757	72	MmuEX0013002	ESRP_DEP-ENH	AS
CL006464.N1	Dre	ENSDARG00000008184	mia3	chr20:51955825-51955887	63	DreEX0046388	ESRP_DEP-SIL	AS
CL006481.N1	Dre	ENSDARG00000062089	uggt2	chr9:29660852-29660875	24	DreEX0083220	ESRP_DEP-SIL	AS
CL006496.N1	Dre	ENSDARG00000062489	2008-03-01	chr13:17632106-17632120	15	DreEX0045047	ESRP_DEP-SIL	AS
CL006512.N1	Dre	ENSDARG00000039302	terfa	chr4:76609509-76609616	108	DreEX0078211	ESRP_DEP-ENH	AS
CL006523.N1	Dre	ENSDARG00000073926	synrg	chr15:15967690-15967728	39	DreEX0076908	ESRP_DEP-ENH	AS
CL006523.N2	Dre	ENSDARG00000073926	synrg	chr15:15957797-15957829	33	DreEX0076909	ESRP_DEP-ENH	AS
CL006529.10	Dre	ENSDARG00000061459	si:dkey-253i9.4	chr1:20457253-20457276	24	DreEX0070332	ESRP_DEP-SIL	AS
CL006529.10	Hsa	ENSG00000109756	RAPGEF2	chr4:160265188-160265211	24	HsaEX0052258	ESRP_DEP-ENH	AS
CL006529.10	Mmu	ENSMUSG00000062232	Rapgef2	chr3:78886546-78886569	24	MmuEX0038777	LC	AS
CL006529.N1	Dre	ENSDARG00000005482	rapgef2	chr14:48832505-48832519	15	DreEX0060835	ESRP_DEP-ENH	AS
CL006551.01	Dre	ENSDARG00000021488	cyth1b	chr12:34080424-34080426	3	DreEX0025552	ESRP_DEP-ENH	AS
CL006551.01	Hsa	ENSG00000108669	CYTH1	chr17:76692089-76692091	3	HsaEX0018350	NR	AS
CL006551.01	Mmu	ENSMUSG00000017132	Cyth1	chr11:118041516-118041518	3	MmuEX0013417	NR	AS
CL006598.01	Dre	ENSDARG00000042791	git2b	chr10:40380204-40380293	90	DreEX0034917	ESRP_DEP-ENH	AS
CL006598.01	Hsa	ENSG00000139436	GIT2	chr12:110383065-110383154	90	HsaEX0027517	ESRP_DEP-SIL	AS
CL006598.01	Mmu	ENSMUSG00000041890	Git2	chr5:115187357-115187446	90	MmuEX0020456	ESRP_DEP-SIL	AS
CL006608.01	Dre	ENSDARG00000039754	xpc	chr8:25996477-25996634	158	DreEX0085648	ESRP_DEP-ENH	HIGH_PSI
CL006608.01	Hsa	ENSG00000154767	XPC	chr3:14206928-14207085	158	NA	NR	HIGH_PSI
CL006608.01	Mmu	ENSMUSG00000030094	Xpc	chr6:91454565-91454722	158	NA	NR	HIGH_PSI
CL006608.01	Spu	WHL22.369533	Xpc=XPC	Scaffold283:258791-258948	158	NA	NR	NI
CL006608.02	Dre	ENSDARG00000039754	xpc	chr8:25996960-25997080	121	NA	NR	HIGH_PSI
CL006608.02	Hsa	ENSG00000154767	XPC	chr3:14206313-14206433	121	NA	NR	HIGH_PSI
CL006608.02	Mmu	ENSMUSG00000030094	Xpc	chr6:91453995-91454115	121	NA	NR	HIGH_PSI
CL006608.02	Spu	WHL22.369533	Xpc=XPC	Scaffold283:259401-259521	121	SpuEX0045596	ESRP_DEP-ENH	AS
CL006624.01	Dre	ENSDARG00000014746	rbfox1	chr3:27889027-27889066	40	DreEX0061151	ESRP_DEP-SIL	AS
CL006624.01	Hsa	ENSG00000078328	RBFOX1	chr16:7714931-7714970	40	HsaEX0052567	LC	AS
CL006624.01	Mmu	ENSMUSG00000008658	Rbfox1	chr16:7363958-7363997	40	MmuEX0039018	LC	AS
CL006624.01	Dre	ENSDARG00000010083	rbfox3	chr12:33100361-33100400	40	DreEX0061180	LC	HIGH_PSI
CL006624.01	Dre	ENSDARG00000021184	rbfox1l	chr16:31948156-31948195	40	NA	NR	HIGH_PSI
CL006624.01	Mmu	ENSMUSG00000033565	Rbfox2	chr15:76924881-76924920	40	MmuEX0039029	ESRP_DEP-SIL	AS
CL006637.01	Dre	ENSDARG00000033965	nupl1	chr24:24866302-24866397	96	DreEX0052278	ESRP_DEP-ENH	AS
CL006637.01	Hsa	ENSG00000139496	NUPL1	chr13:25912774-25912869	96	NA	NR	HIGH_PSI
CL006637.01	Mmu	ENSMUSG00000063895	Nupl1	chr14:60840420-60840515	96	NA	NR	HIGH_PSI
CL006656.01	Dre	ENSDARG00000076622	ATP13A3	chr11:33861425-33861517	93	DreEX0000730	NR	AS
CL006656.01	Hsa	ENSG00000133657	ATP13A3	chr3:194132928-194133017	90	HsaEX0006835	ESRP_DEP-SIL	AS
CL006656.01	Mmu	ENSMUSG00000022533	Atp13a3	chr16:30321892-30321981	90	MmuEX0006791	ESRP_DEP-SIL	AS
CL006675.01	Hsa	ENSG00000172765	TMCC1	chr3:129513167-129513360	194	NA	NC	NI
CL006675.01	Mmu	ENSMUSG00000030126	Tmcc1	chr6:116057330-116057534	205	MmuEX0047596	ESRP_DEP-ENH	AS
CL006759.N1	Spu	WHL22.347101	My5=MYO5A	Scaffold266:331607-331663	57	SpuEX0021825	ESRP_DEP-ENH	AS
CL006791.N1	Spu	WHL22.319263	Cacna2d2=CACNA2D2	Scaffold2445:267525-267554	30	SpuEX0005622	ESRP_DEP-SIL	AS
CL006815.N1	Spu	WHL22.756295	Map2Lph=EML2	Scaffold950:46610-46682	73	SpuEX0020271	ESRP_DEP-ENH	HIGH_PSI
CL006875.01	Dre	ENSDARG00000010957	mpp2b	chr12:10177721-10177774	54	DreEX0047159	ESRP_DEP-SIL	AS
CL006875.01	Hsa	ENSG00000108852	MPP2	chr17:41958458-41958526	69	NA	LC	HIGH_PSI
CL006875.01	Mmu	ENSMUSG00000017314	Mpp2	chr11:101923215-101923283	69	NA	NR	HIGH_PSI
CL006881.01	Dre	ENSDARG00000043986	setd6	chr25:17258972-17259113	142	NA	NR	HIGH_PSI
CL006881.01	Hsa	ENSG00000103037	SETD6	chr16:58550106-58550247	142	HsaEX0057504	LC	HIGH_PSI
CL006881.01	Mmu	ENSMUSG00000031671	Setd6	chr8:98240253-98240394	142	MmuEX0041850	ESRP_DEP-SIL	HIGH_PSI
CL006881.01	Spu	WHL22.411959	Setd6=SETD6	Scaffold3172:23299-23446	148	SpuEX0038355	NR	HIGH_PSI
CL006918.N1	Spu	WHL22.25207	Snx26=ARHGAP32	Scaffold1075:98614-98640	27	SpuEX0040090	ESRP_DEP-SIL	AS
CL006933.N1	Spu	WHL22.13205	Hpcl=HACL1	Scaffold1037:86667-86834	168	SpuEX0014199	ESRP_DEP-ENH	AS
CL006938.09	Hsa	ENSG00000137076	TLN1	chr9:35718353-35718403	51	HsaEX0065134	ESRP_DEP-ENH	AS
CL006938.09	Mmu	ENSMUSG00000028465	Tln1	chr4:43561547-43561597	51	MmuEX0047486	ESRP_DEP-SIL	AS
CL006960.01	Dre	ENSDARG00000014770	usp4	chr6:42366445-42366588	144	DreEX0083859	NR	HIGH_PSI
CL006960.01	Hsa	ENSG00000114316	USP4	chr3:49348947-49349087	141	HsaEX0069871	ESRP_DEP-SIL	AS
CL006960.01	Mmu	ENSMUSG00000032612	Usp4	chr9:108268161-108268301	141	MmuEX0051012	ESRP_DEP-SIL	AS
CL007022.01	Dre	ENSDARG00000103759	fahd2a	chr8:41172655-41172908	254		NC	NI
CL007022.01	Hsa	ENSG00000231584	AC013272.3	chr2:96679478-96679719	242		NC	NI
CL007022.01	Mmu	ENSMUSG00000027371	Fahd2a	chr2:127267610-127267860	251	MmuEX0017789	ESRP_DEP-SIL	AS
CL007060.01	Hsa	ENSG00000041988	THAP3	chr1:6692451-6692555	105	NA	NR	NI
CL007060.01	Mmu	ENSMUSG00000039759	Thap3	chr4:151357744-151357845	102	MmuEX0047164	ESRP_DEP-ENH	AS
CL007061.01	Dre	ENSDARG00000070473	parp6b	chr25:28666835-28666907	73	NA	NR	HIGH_PSI
CL007061.01	Hsa	ENSG00000137817	PARP6	chr15:72542361-72542433	73	NA	NR	HIGH_PSI
CL007061.01	Mmu	ENSMUSG00000025237	Parp6	chr9:59488831-59488903	73	MmuEX0033740	ESRP_DEP-ENH	AS
CL007061.01	Spu	WHL22.331096	Parp6=PARP8	Scaffold2535:50525-50597	73	SpuEX0026454	NR	HIGH_PSI
CL007100.01	Dre	ENSDARG00000099730	pkma	chr18:1051998-1052164	167	DreEX0055838	ESRP_DEP-SIL	AS
CL007100.01	Dre	ENSDARG00000099730	pkma	chr18:1054064-1054230	167	DreEX0055839	ESRP_DEP-ENH	AS
CL007100.01	Hsa	ENSG00000067225	PKM2	chr15:72495363-72495529	167	HsaEX0047869	NR	AS
CL007100.01	Hsa	ENSG00000143627	PKLR	chr1:155262968-155263134	167	NA	LC	HIGH_PSI
CL007100.01	Mmu	ENSMUSG00000032294	Pkm2	chr9:59522836-59523002	167	MmuEX0035418	ESRP_DEP-SIL	AS
CL007100.01	Mmu	ENSMUSG00000041237	Pklr	chr3:88947132-88947298	167	NA	LC	HIGH_PSI
CL007100.01	Spu	WHL22.248765	NA=PKM2	Scaffold202:26506-26672	167	SpuEX0023532	NR	HIGH_PSI
CL007152.09	Dre	ENSDARG00000031108	lrba	chr1:23401241-23401255	15	DreEX0043564	ESRP_DEP-ENH	AS
CL007152.09	Hsa	ENSG00000198589	LRBA	chr4:151518235-151518267	33	HsaEX0036320	ESRP_DEP-SIL	AS
CL007156.01	Dre	ENSDARG00000054320	ap2a1	chr3:32260764-32260835	72	DreEX0013725	ESRP_DEP-SIL	AS
CL007156.01	Hsa	ENSG00000196961	AP2A1	chr19:50306206-50306262	57	NA	NR	HIGH_PSI
CL007156.01	Mmu	ENSMUSG00000060279	Ap2a1	chr7:52158514-52158570	57	NA	NR	HIGH_PSI
CL007247.N1	Dre	ENSDARG00000009031	tnikb	chr24:26394684-26395037	354	DreEX0080185	ESRP_DEP-ENH	AS
CL007251.01	Dre	ENSDARG00000058178	zdhhc20b	chr24:24850215-24850250	36	DreEX0086292	ESRP_DEP-ENH	AS
CL007251.01	Hsa	ENSG00000180776	ZDHHC20	chr13:21967098-21967133	36	HsaEX0072500	LC	AS
CL007251.01	Mmu	ENSMUSG00000021969	Zdhhc20	chr14:58468982-58469017	36	MmuEX0052921	NR	AS
CL007264.01	Dre	ENSDARG00000003495	madd	chr7:34053012-34053081	70	DreEX0044312	ESRP_DEP-ENH	AS
CL007264.01	Hsa	ENSG00000110514	MADD	chr11:47348289-47348358	70	HsaEX0037215	NR	AS
CL007264.01	Mmu	ENSMUSG00000040687	Madd	chr2:90980714-90980783	70	MmuEX0027515	NR	AS
CL007390.01	Hsa	ENSG00000131473	ACLY	chr17:40052873-40052902	30	HsaEX0001940	NR	AS
CL007390.01	Mmu	ENSMUSG00000020917	Acly	chr11:100364474-100364503	30	MmuEX0003484	ESRP_DEP-ENH	AS
CL007405.01	Dre	ENSDARG00000001733	gulp1a	chr9:42843533-42843543	11	DreEX0036711	ESRP_DEP-ENH	AS
CL007405.01	Hsa	ENSG00000144366	GULP1	chr2:189454467-189454477	11	HsaEX0029101	NR	AS
CL007405.01	Mmu	ENSMUSG00000056870	Gulp1	chr1:44847541-44847551	11	MmuEX0022222	LC	AS
CL007407.N1	Dre	ENSDARG00000078111	ap5z1	chr3:40747914-40747955	42	DreEX0013806	ESRP_DEP-ENH	AS
CL007412.01	Hsa	ENSG00000198887	SMC5	chr9:72961521-72961565	45	HsaEX0060393	ESRP_DEP-SIL	AS
CL007412.01	Mmu	ENSMUSG00000024943	Smc5	chr19:23289645-23289689	45	MmuEX0043868	NR	AS
CL007417.N1	Dre	ENSDARG00000002659	mapre1b	chr23:9867963-9868010	48	DreEX0044991	ESRP_DEP-ENH	AS
CL007486.N1	Hsa	ENSG00000162614	NEXN	chr1:78390873-78390914	42	HsaEX0042624	ESRP_DEP-SIL	AS
CL007496.01	Dre	ENSDARG00000017612	pnpo	chr12:28687091-28687144	54	DreEX0056713	NR	HIGH_PSI
CL007496.01	Hsa	ENSG00000108439	PNPO	chr17:46022925-46022978	54	HsaEX0048770	ESRP_DEP-SIL	AS
CL007496.01	Mmu	ENSMUSG00000018659	Pnpo	chr11:96801330-96801383	54	NA	NR	HIGH_PSI
CL007496.01	Spu	WHL22.603574	Pnpo=PNPO	Scaffold585:210191-210244	54	SpuEX0027829	NR	HIGH_PSI
CL007512.01	Hsa	ENSG00000168958	MFF	chr2:228217230-228217289	60	HsaEX0038967	ESRP_DEP-SIL	AS
CL007512.01	Mmu	ENSMUSG00000026150	Mff	chr1:82743658-82743717	60	MmuEX0028787	NR	AS
CL007534.N1	Spu	WHL22.479724	Cobll=MLL2	Scaffold392:155093-155191	99	SpuEX0007398	ESRP_DEP-ENH	AS
CL007559.N1	Dre	ENSDARG00000030756	dnmt1	chr3:54346655-54346669	15	DreEX0027818	ESRP_DEP-ENH	AS
CL007567.01	Dre	ENSDARG00000062198	pcm1	chr1:15951062-15951199	138	DreEX0054002	ESRP_DEP-SIL	AS
CL007567.01	Hsa	ENSG00000078674	PCM1	chr8:17849051-17849209	159	NA	NR	HIGH_PSI
CL007567.01	Mmu	ENSMUSG00000031592	Pcm1	chr8:42398656-42398814	159	NA	NR	HIGH_PSI
CL007605.01	Dre	ENSDARG00000016311	dock9b	chr6:12361041-12361048	8	DreEX0028047	ESRP_DEP-SIL	AS
CL007605.01	Hsa	ENSG00000088387	DOCK9	chr13:99448460-99448467	8	HsaEX0020667	NR	AS
CL007605.01	Mmu	ENSMUSG00000025558	Dock9	chr14:121943798-121943805	8	MmuEX0015479	NR	AS
CL007605.06	Hsa	ENSG00000088387	DOCK9	chr13:99478126-99478194	69	HsaEX0020670	ESRP_DEP-ENH	AS
CL007605.06	Mmu	ENSMUSG00000025558	Dock9	chr14:121976569-121976646	78	MmuEX0015481	ESRP_DEP-ENH	AS
CL007639.01	Dre	ENSDARG00000091402	eif2b1	chr5:68875165-68875266	102	NA	NR	HIGH_PSI
CL007639.01	Hsa	ENSG00000111361	EIF2B1	chr12:124116892-124116993	102	NA	NR	HIGH_PSI
CL007639.01	Mmu	ENSMUSG00000029388	Eif2b1	chr5:125028446-125028547	102	NA	NR	HIGH_PSI
CL007639.01	Spu	WHL22.367428	SPU_021690=EIF2B1	Scaffold281:120590-120691	102	SpuEX0034876	ESRP_DEP-ENH	HIGH_PSI
CL007646.N1	Spu	WHL22.228774	Dic1=TXNDC3	Scaffold1924:154224-154265	42	SpuEX0009267	ESRP_DEP-ENH	AS
CL007646.N2	Spu	WHL22.228774	Dic1=TXNDC3	Scaffold1924:157399-157419	21	SpuEX0009273	ESRP_DEP-ENH	AS
CL007649.01	Dre	ENSDARG00000004796	mgrn1b	chr3:54614208-54614251	44	DreEX0046338	ESRP_DEP-SIL	AS
CL007649.01	Hsa	ENSG00000102858	MGRN1	chr16:4736260-4736304	45	HsaEX0039136	NR	AS
CL007649.01	Mmu	ENSMUSG00000022517	Mgrn1	chr16:4934195-4934239	45	MmuEX0028929	NR	AS
CL007673.01	Dre	ENSDARG00000031720	clstn1	chr23:29673650-29673700	51	DreEX0022230	NR	AS
CL007673.01	Hsa	ENSG00000171603	CLSTN1	chr1:9797556-9797612	57	HsaEX0015792	ESRP_DEP-SIL	AS
CL007673.01	Mmu	ENSMUSG00000039953	Clstn1	chr4:149015767-149015823	57	MmuEX0011791	NR	AS
CL007724.01	Dre	ENSDARG00000031770	kat7b	chr12:5950803-5950909	107	NA	NR	HIGH_PSI
CL007724.01	Hsa	ENSG00000136504	MYST2	chr17:47904055-47904161	107	NA	LC	NI
CL007724.01	Mmu	ENSMUSG00000038909	Myst2	chr11:95137757-95137863	107	MmuEX0030640	ESRP_DEP-ENH	AS
CL007787.N1	Hsa	ENSG00000160226	C21orf2	chr21:45755641-45755687	47	HsaEX0010540	ESRP_DEP-SIL	AS
CL007796.01	Dre	ENSDARG00000036774	rgs12b	chr1:40513860-40513956	97	DreEX0061940	ESRP_DEP-ENH	AS
CL007796.01	Hsa	ENSG00000159788	RGS12	chr4:3430285-3430438	154	HsaEX0053361	ESRP_DEP-SIL	AS
CL007796.01	Mmu	ENSMUSG00000029101	Rgs12	chr5:35373117-35373270	154	MmuEX0039621	NR	AS
CL007810.01	Dre	ENSDARG00000078599	micu3a	chr1:15734990-15735031	42	DreEX0046526	ESRP_DEP-SIL	AS
CL007810.01	Hsa	ENSG00000155970	EFHA2	chr8:16948055-16948093	39	HsaEX0021724	LC	AS
CL007810.01	Mmu	ENSMUSG00000039478	Efha2	chr8:41444764-41444802	39	MmuEX0016350	LC	AS
CL007824.04	Dre	ENSDARG00000056639	rltpr	chr18:22395674-22395742	69	DreEX0062347	ESRP_DEP-ENH	AS
CL007824.04	Hsa	ENSG00000159753	RLTPR	chr16:67690131-67690202	72	HsaEX0053768	LC	HIGH_PSI
CL007824.04	Mmu	ENSMUSG00000050357	Rltpr	chr8:108220924-108220995	72	NA	NR	HIGH_PSI
CL007858.01	Dre	ENSDARG00000058232	fbrsl1	chr5:17239457-17239528	72	NA	NR	HIGH_PSI
CL007858.01	Hsa	ENSG00000158321	AUTS2	chr7:70239014-70239085	72	HsaEX0007361	LC	AS
CL007858.01	Mmu	ENSMUSG00000043323	Fbrsl1	chr5:110805421-110805489	69	MmuEX0018760	ESRP_DEP-SIL	AS
CL007908.01	Hsa	ENSG00000060138	CSDA	chr12:10862507-10862713	207	HsaEX0017421	ESRP_DEP-SIL	AS
CL007908.01	Mmu	ENSMUSG00000030189	Csda	chr6:131325992-131326198	207	MmuEX0012848	ESRP_DEP-SIL	AS
CL007923.01	Dre	ENSDARG00000096662	ABCC3	chr12:760416-760591	176	DreEX0000058	ESRP_DEP-SIL	AS
CL007923.01	Hsa	ENSG00000108846	ABCC3	chr17:48753639-48753949	311	NA	NR	HIGH_PSI
CL007923.01	Mmu	ENSMUSG00000020865	Abcc3	chr11:94220066-94220376	311	NA	NR	HIGH_PSI
CL007989.01	Dre	ENSDARG00000025559	pex11g	chr11:5613361-5613546	186	DreEX0054688	ESRP_DEP-SIL	AS
CL007989.01	Hsa	ENSG00000104883	PEX11G	chr19:7550724-7550912	189	NA	LC	HIGH_PSI
CL007989.01	Mmu	ENSMUSG00000069633	Pex11c	chr8:3465783-3465971	189	MmuEX0034495	ESRP_DEP-ENH	AS
CL008015.01	Dre	ENSDARG00000010400	lrrfip2	chr13:42510597-42510668	72	DreEX0043940	ESRP_DEP-SIL	AS
CL008015.01	Hsa	ENSG00000093167	LRRFIP2	chr3:37132958-37133029	72	HsaEX0036752	ESRP_DEP-SIL	AS
CL008015.01	Mmu	ENSMUSG00000032497	Lrrfip2	chr9:111095545-111095622	78	NA	ESRP_DEP-ENH	AS
CL008015.01	Mmu	ENSMUSG00000032497	Lrrfip2	chr9:111095551-111095622	72	MmuEX0027141	ESRP_DEP-ENH	AS
CL008018.01	Dre	ENSDARG00000024933	spast	chr1:50389890-50389970	81	DreEX0074658	ESRP_DEP-SIL	AS
CL008018.01	Hsa	ENSG00000021574	SPAST	chr2:32323865-32323960	96	HsaEX0061208	ESRP_DEP-ENH	AS
CL008018.01	Mmu	ENSMUSG00000024068	Spast	chr17:74758594-74758689	96	MmuEX0044526	NR	AS
CL008064.01	Dre	ENSDARG00000059059	C10H11orf30	chr10:287870-288034	165	DreEX0001069	ESRP_DEP-ENH	AS
CL008064.01	Hsa	ENSG00000158636	C11orf30	chr11:76246939-76247103	165	HsaEX0008974	NR	AS
CL008064.01	Mmu	ENSMUSG00000035401	2210018M11Rik	chr7:105751093-105751257	165	MmuEX0000779	NR	AS
CL008072.10	Dre	ENSDARG00000102081	mprip	chr12:501924-504059	2136	DreEX0047254	ESRP_DEP-SIL	AS
CL008072.10	Hsa	ENSG00000133030	MPRIP	chr17:17067423-17071229	3807	HsaEX0040027	NR	AS
CL008072.10	Mmu	ENSMUSG00000005417	Mprip	chr11:59571026-59574829	3804	MmuEX0029586	NR	AS
CL008098.01	Dre	ENSDARG00000039892	gnpnat1	chr17:15208354-15208416	63	NA	NR	HIGH_PSI
CL008098.01	Hsa	ENSG00000100522	GNPNAT1	chr14:53250141-53250203	63	NA	NR	HIGH_PSI
CL008098.01	Mmu	ENSMUSG00000037722	Gnpnat1	chr14:46003069-46003131	63	NA	NR	NI
CL008098.01	Spu	WHL22.325496	SPU_026485=GNPNAT1	Scaffold25:337727-337789	63	SpuEX0036578	ESRP_DEP-ENH	HIGH_PSI
CL008117.03	Dre	ENSDARG00000079679	cep112	chr3:55683839-55683957	119	DreEX0020807	LC	HIGH_PSI
CL008117.03	Hsa	ENSG00000154240	CCDC46	chr17:64059081-64059199	119	NA	LC	HIGH_PSI
CL008117.03	Mmu	ENSMUSG00000020728	Ccdc46	chr11:108367853-108367971	119	NA	LC	HIGH_PSI
CL008117.03	Spu	WHL22.31469	Ccdc46=CCDC46	Scaffold1085:170038-170156	119	SpuEX0006224	ESRP_DEP-ENH	HIGH_PSI
CL008206.01	Dre	ENSDARG00000069498	phkg1b	chr21:25644389-25644454	66	DreEX0055186	ESRP_DEP-SIL	AS
CL008206.01	Hsa	ENSG00000164776	PHKG1	chr7:56151343-56151408	66	NA	LC	HIGH_PSI
CL008206.01	Mmu	ENSMUSG00000025537	Phkg1	chr5:130345337-130345402	66	MmuEX0034855	LC	HIGH_PSI
CL008206.01	Spu	WHL22.467457	Phkg1=PHKG2	Scaffold377:50235-50300	66	NA	NR	NI
CL008217.01	Dre	ENSDARG00000100508	ubn2b	chr3:7972124-7972267	144	NA	NR	AS
CL008217.01	Hsa	ENSG00000118900	UBN1	chr16:4921156-4921302	147	HsaEX0068905	ESRP_DEP-ENH	AS
CL008217.01	Mmu	ENSMUSG00000039473	Ubn1	chr16:5073415-5073561	147	NA	NR	HIGH_PSI
CL008217.02	Dre	ENSDARG00000063062	ubn2a	chr6:7505886-7505954	69	DreEX0082940	ESRP_DEP-SIL	AS
CL008217.02	Hsa	ENSG00000157741	UBN2	chr7:138978635-138978727	93	HsaEX0068913	LC	HIGH_PSI
CL008217.02	Mmu	ENSMUSG00000038538	Ubn2	chr6:38449187-38449276	90	NA	NR	AS
CL008217.03	Hsa	ENSG00000118900	UBN1	chr16:4927386-4927475	90	HsaEX0068898	ESRP_DEP-ENH	AS
CL008217.03	Mmu	ENSMUSG00000039473	Ubn1	chr16:5081987-5082076	90	MmuEX0050277	ESRP_DEP-SIL	AS
CL008237.01	Dre	ENSDARG00000076508	grm8b	chr25:26566961-26567177	217	DreEX0036358	ESRP_DEP-SIL	HIGH_PSI
CL008237.01	Hsa	ENSG00000179603	GRM8	chr7:126746550-126746766	217	NA	LC	NI
CL008237.01	Mmu	ENSMUSG00000024211	Grm8	chr6:27931183-27931399	217	MmuEX0021975	LC	HIGH_PSI
CL008241.N1	Spu	WHL22.648731	SPU_008027=ABLIM1	Scaffold680:37500-37526	27	SpuEX0031828	ESRP_DEP-ENH	AS
CL008244.01	Hsa	ENSG00000074964	ARHGEF10L	chr1:17961043-17961057	15	HsaEX0005584	ESRP_DEP-ENH	AS
CL008244.01	Mmu	ENSMUSG00000040964	Arhgef10l	chr4:140124671-140124685	15	MmuEX0005947	ESRP_DEP-ENH	AS
CL008309.01	Dre	ENSDARG00000041431	slc24a1	chr18:19026416-19026478	63	DreEX0072198	LC	HIGH_PSI
CL008309.01	Hsa	ENSG00000155886	SLC24A2	chr9:19622259-19622297	39	HsaEX0058944	LC	AS
CL008309.01	Mmu	ENSMUSG00000037996	Slc24a2	chr4:86722023-86722061	39	MmuEX0042807	LC	AS
CL008309.01	Spu	WHL22.754407	Slc24a2=SLC24A2	Scaffold946:594463-594495	33	SpuEX0038942	ESRP_DEP-ENH	AS
CL008378.29	Dre	ENSDARG00000009499	syne1a	chr20:26450144-26450212	69	DreEX0076807	ESRP_DEP-SIL	AS
CL008378.29	Hsa	ENSG00000131018	SYNE1	chr6:152466622-152466690	69	HsaEX0063158	ESRP_DEP-SIL	AS
CL008378.29	Mmu	ENSMUSG00000019769	Syne1	chr10:5301207-5301275	69	MmuEX0045949	ESRP_DEP-SIL	AS
CL008412.N1	Dre	ENSDARG00000090428	ctrb1	chr7:34804725-34804828	104	DreEX0024945	ESRP_DEP-ENH	AS
CL008412.N2	Dre	ENSDARG00000090428	ctrb1	chr7:34804904-34804983	80	DreEX0024946	ESRP_DEP-ENH	AS
CL008412.03	Dre	ENSDARG00000090428	ctrb1	chr7:34796721-34796824	104	DreEX0024941	ESRP_DEP-ENH	AS
CL008412.03	Hsa	ENSG00000168928	CTRB2	chr16:75239988-75240091	104	NA	LC	NI
CL008412.03	Mmu	ENSMUSG00000031957	Ctrb1	chr8:114213397-114213500	104	NA	LC	HIGH_PSI
CL008412.04	Dre	ENSDARG00000090428	ctrb1	chr7:34796909-34796988	80	DreEX0024942	ESRP_DEP-ENH	AS
CL008412.04	Hsa	ENSG00000168928	CTRB2	chr16:75239811-75239890	80	NA	LC	NI
CL008412.04	Mmu	ENSMUSG00000031957	Ctrb1	chr8:114213225-114213304	80	NA	LC	HIGH_PSI
CL008412.05	Dre	ENSDARG00000090428	ctrb1	chr7:34806364-34806544	181	DreEX0024948	ESRP_DEP-ENH	AS
CL008412.05	Hsa	ENSG00000168925	CTRB1	chr16:75257346-75257526	181	NA	LC	NI
CL008412.05	Mmu	ENSMUSG00000031957	Ctrb1	chr8:114212445-114212625	181	NA	LC	HIGH_PSI
CL008412.N1	Dre	ENSDARG00000090428	ctrb1	chr7:34805163-34805241	79	DreEX0024947	ESRP_DEP-ENH	AS
CL008470.01	Dre	ENSDARG00000105011	pigb	chr18:1336086-1336297	212	NA	NR	HIGH_PSI
CL008470.01	Hsa	ENSG00000069943	PIGB	chr15:55632810-55633021	212	HsaEX0047391	ESRP_DEP-ENH	HIGH_PSI
CL008470.01	Mmu	ENSMUSG00000079469	Pigb	chr9:72870082-72870293	212	MmuEX0035034	LC	HIGH_PSI
CL008470.01	Spu	WHL22.163663	Pigb=PIGB	Scaffold1615:38487-38698	212	SpuEX0027192	ESRP_DEP-ENH	AS
CL008480.01	Dre	ENSDARG00000069937	dnm2a	chr3:50366168-50366306	139	DreEX0027784	NR	AS
CL008480.01	Dre	ENSDARG00000103054	DNM2 (2 of 2)	chr1:58165946-58166084	139	DreEX0003724	ESRP_DEP-SIL	AS
CL008480.01	Hsa	ENSG00000079805	DNM2	chr19:10908056-10908194	139	HsaEX0020457	NR	AS
CL008480.01	Mmu	ENSMUSG00000033335	Dnm2	chr9:21284851-21284989	139	MmuEX0015305	ESRP_DEP-SIL	AS
CL008480.01	Spu	WHL22.721874	Dnm1=DNM1	Scaffold856:235247-235385	139	SpuEX0009656	NR	HIGH_PSI
CL008480.02	Dre	ENSDARG00000010042	dnm1a	chr5:1349617-1349628	12	DreEX0027745	NR	HIGH_PSI
CL008480.02	Hsa	ENSG00000106976	DNM1	chr9:131010203-131010214	12	HsaEX0020439	ESRP_DEP-SIL	AS
CL008480.02	Mmu	ENSMUSG00000026825	Dnm1	chr2:32170856-32170867	12	NA	LC	HIGH_PSI
CL008480.03	Dre	ENSDARG00000069937	dnm2a	chr3:50374252-50374263	12	DreEX0027775	ESRP_DEP-ENH	AS
CL008480.03	Hsa	ENSG00000079805	DNM2	chr19:10919245-10919256	12	HsaEX0020455	ESRP_DEP-SIL	AS
CL008480.03	Mmu	ENSMUSG00000033335	Dnm2	chr9:21295102-21295113	12	MmuEX0015304	NR	AS
CL008507.07	Dre	ENSDARG00000070567	cadpsb	chr6:41424139-41424147	9	DreEX0018406	ESRP_DEP-SIL	AS
CL008507.07	Hsa	ENSG00000163618	CADPS	chr3:62483821-62483829	9	HsaEX0012113	LC	AS
CL008507.07	Mmu	ENSMUSG00000054423	Cadps	chr14:13304912-13304920	9	MmuEX0008885	LC	AS
CL008546.N1	Dre	ENSDARG00000027172	phactr2	chr13:23801823-23802047	225	DreEX0054916	ESRP_DEP-ENH	AS
CL008558.01	Dre	ENSDARG00000052428	C6H22orf23	chr6:19521583-19521645	63	DreEX0001657	NR	HIGH_PSI
CL008558.01	Hsa	ENSG00000128346	C22orf23	chr22:38347467-38347529	63	HsaEX0010601	ESRP_DEP-ENH	NA
CL008558.01	Mmu	ENSMUSG00000033029	1700088E04Rik	chr15:78969668-78969730	63	MmuEX0000602	LC	AS
CL008558.01	Spu	WHL22.44118	SPU_010349=C22orf23	Scaffold1136:220339-220401	63	SpuEX0032241	ESRP_DEP-ENH	HIGH_PSI
CL008576.01	Dre	ENSDARG00000068461	C8H9orf3	chr8:30163670-30163823	154		NR	HIGH_PSI
CL008576.01	Hsa	ENSG00000148120	C9orf3	chr9:97844857-97845001	145	HsaEX0011654	ESRP_DEP-SIL	AS
CL008576.01	Mmu	ENSMUSG00000021458	2010111I01Rik	chr13:63400020-63400164	145	NA	NR	HIGH_PSI
CL008583.01	Dre	ENSDARG00000104103	rps6kc1	chr20:3258178-3258213	36	DreEX0063354	NR	HIGH_PSI
CL008583.01	Hsa	ENSG00000136643	RPS6KC1	chr1:213244348-213244383	36	HsaEX0055651	NR	AS
CL008583.01	Mmu	ENSMUSG00000089872	Rps6kc1	chr1:192728962-192728997	36	MmuEX0040517	LC	HIGH_PSI
CL008583.01	Spu	WHL22.725211	Rskl=RPS6KC1	Scaffold858:277673-277708	36	SpuEX0030680	ESRP_DEP-SIL	AS
CL008583.N1	Dre	ENSDARG00000104103	rps6kc1	chr20:3247325-3247387	63	DreEX0063366	ESRP_DEP-SIL	AS
CL008708.N1	Spu	WHL22.81594	Tiam2_1=TIAM1	Scaffold1281:161425-161439	15	SpuEX0041915	ESRP_DEP-SIL	AS
CL008710.01	Dre	ENSDARG00000060868	mbtd1	chr12:33443518-33443685	168	DreEX0045351	ESRP_DEP-ENH	AS
CL008710.01	Hsa	ENSG00000011258	MBTD1	chr17:49263386-49263577	192	HsaEX0038149	LC	AS
CL008710.01	Mmu	ENSMUSG00000059474	Mbtd1	chr11:93800835-93801026	192	MmuEX0028136	LC	AS
CL008711.01	Dre	ENSDARG00000078918	comtd1	chr13:17550074-17550128	55	DreEX0023662	ESRP_DEP-SIL	AS
CL008711.01	Hsa	ENSG00000165644	COMTD1	chr10:76994696-76994750	55	NA	NR	HIGH_PSI
CL008711.01	Mmu	ENSMUSG00000021773	Comtd1	chr14:22667095-22667149	55	MmuEX0012398	NR	HIGH_PSI
CL008728.01	Dre	ENSDARG00000069332	tmem72	chr13:30578780-30578851	72	DreEX0079908	ESRP_DEP-ENH	HIGH_PSI
CL008728.01	Hsa	ENSG00000187783	TMEM72	chr10:45427446-45427517	72	NA	LC	NI
CL008728.01	Mmu	ENSMUSG00000048108	Tmem72	chr6:116648339-116648410	72	NA	LC	HIGH_PSI
CL008728.01	Spu	WHL22.32907	NA=SAMD14	Scaffold11:259746-259820	75	NA	NR	NI
CL008748.01	Hsa	ENSG00000163486	SRGAP2	chr1:206632931-206633025	95	HsaEX0061713	ESRP_DEP-ENH	AS
CL008748.01	Mmu	ENSMUSG00000026425	Srgap2	chr1:133188173-133188267	95	MmuEX0044909	ESRP_DEP-ENH	AS
CL008780.16	Dre	ENSDARG00000000861	scrib	chr7:40952104-40952166	63	DreEX0064599	NR	AS
CL008780.16	Hsa	ENSG00000180900	SCRIB	chr8:144889722-144889784	63	HsaEX0056636	ESRP_DEP-SIL	AS
CL008780.16	Mmu	ENSMUSG00000022568	Scrib	chr15:75892169-75892231	63	MmuEX0041309	ESRP_DEP-SIL	AS
CL008780.17	Dre	ENSDARG00000000861	scrib	chr7:40987292-40987366	75	DreEX0064607	ESRP_DEP-ENH	AS
CL008780.17	Hsa	ENSG00000180900	SCRIB	chr8:144873836-144873910	75	HsaEX0056638	NR	AS
CL008780.17	Mmu	ENSMUSG00000022568	Scrib	chr15:75878352-75878426	75	MmuEX0041307	NR	AS
CL208780.01	Hsa	ENSG00000112851	ERBB2IP	chr5:65364705-65364848	144	HsaEX0022946	NR	AS
CL008780.18	Mmu	ENSMUSG00000021709	Erbb2ip	chr13:104620268-104620411	144	MmuEX0017200	ESRP_DEP-ENH	AS
CL008780.N1	Dre	ENSDARG00000000861	scrib	chr7:40980710-40980856	147	DreEX0064600	ESRP_DEP-ENH	AS
CL008780.N2	Dre	ENSDARG00000000861	scrib	chr7:40989722-40989755	34	DreEX0064602	ESRP_DEP-ENH	AS
CL008780.N3	Spu	WHL22.173562	Scrib=SCRIB	Scaffold166:372648-372875	228	SpuEX0037794	ESRP_DEP-SIL	AS
CL008791.01	Dre	ENSDARG00000092825	EFCAB10	chr25:26452760-26452924	165	DreEX0003839	ESRP_DEP-SIL	AS
CL008791.01	Hsa	ENSG00000185055	EFCAB10	chr7:105209854-105210018	165	HsaEX0021660	LC	AS
CL008791.01	Mmu	ENSMUSG00000020562	Efcab10	chr12:34083144-34083308	165	MmuEX0016295	LC	AS
CL008791.01	Spu	WHL22.198142	SPU_026768=EFCAB10	Scaffold177:200664-200828	165	NA	NR	NI
CL008812.01	Dre	ENSDARG00000101443	zgc:66014	chr24:18398070-18398152	83	DreEX0087623	NR	AS
CL008812.01	Dre	ENSDARG00000101443	zgc:66014	chr24:18399857-18399939	83	DreEX0087622	NR	AS
CL008812.01	Hsa	ENSG00000134444	KIAA1468	chr18:59947007-59947089	83	HsaEX0034127	ESRP_DEP-SIL	AS
CL008812.01	Hsa	ENSG00000134444	KIAA1468	chr18:59947593-59947675	83	HsaEX0034128	ESRP_DEP-ENH	AS
CL008812.01	Mmu	ENSMUSG00000026319	2310035C23Rik	chr1:107637012-107637094	83	MmuEX0000912	ESRP_DEP-SIL	AS
CL008821.01	Dre	ENSDARG00000029795	fam213b	chr11:40377238-40377313	76	DreEX0031801	NR	HIGH_PSI
CL008821.01	Hsa	ENSG00000157870	C1orf93	chr1:2519989-2520064	76	HsaEX0010371	NR	HIGH_PSI
CL008821.01	Mmu	ENSMUSG00000029059	2810405K02Rik	chr4:154271458-154271533	76	MmuEX0001236	ESRP_DEP-SIL	AS
CL008863.N1	Hsa	ENSG00000107331	ABCA2	chr9:139918290-139918292	3	HsaEX0000256	ESRP_DEP-SIL	AS
CL008908.N1	Dre	ENSDARG00000037066	LGALS8 (1 of 2)	chr20:4767087-4767113	27	DreEX0005508	ESRP_DEP-SIL	AS
CL008923.01	Dre	ENSDARG00000003845	chm	chr21:34706621-34706698	78	DreEX0021610	NR	HIGH_PSI
CL008923.01	Hsa	ENSG00000188419	CHM	chrX:85166266-85166343	78	NA	LC	HIGH_PSI
CL008923.01	Mmu	ENSMUSG00000025531	Chm	chrX:110193747-110193824	78	MmuEX0011316	LC	NA
CL008923.01	Spu	WHL22.735439	Chml=CHM	Scaffold895:220900-220974	75	SpuEX0006796	ESRP_DEP-ENH	AS
CL008963.01	Dre	ENSDARG00000042728	plaa	chr7:61672022-61672087	66	DreEX0055980	NR	HIGH_PSI
CL008963.01	Hsa	ENSG00000137055	PLAA	chr9:26917095-26917163	69	HsaEX0047997	ESRP_DEP-SIL	AS
CL008963.01	Mmu	ENSMUSG00000028577	Plaa	chr4:94245078-94245146	69	MmuEX0035535	NR	HIGH_PSI
CL009036.01	Dre	ENSDARG00000061391	grhl1	chr17:32464192-32464274	83	DreEX0036011	NR	HIGH_PSI
CL009036.01	Hsa	ENSG00000134317	GRHL1	chr2:10102584-10102660	77	HsaEX0028602	ESRP_DEP-ENH	AS
CL009036.01	Mmu	ENSMUSG00000020656	Grhl1	chr12:25267750-25267826	77	MmuEX0021828	ESRP_DEP-ENH	AS
CL009040.N1	Spu	WHL22.469735	Ppef2_1=PPEF2	Scaffold38:344119-344142	24	SpuEX0028149	ESRP_DEP-SIL	AS
CL009042.01	Dre	ENSDARG00000061400	csgalnact2	chr13:25444932-25445033	102	DreEX0024523	NR	HIGH_PSI
CL009042.01	Hsa	ENSG00000169826	CSGALNACT2	chr10:43655942-43656043	102	HsaEX0017481	ESRP_DEP-ENH	AS
CL009042.01	Mmu	ENSMUSG00000042042	Csgalnact2	chr6:118074330-118074431	102	MmuEX0012892	NR	AS
CL009075.01	Hsa	ENSG00000101199	ARFGAP1	chr20:61907443-61907552	110	HsaEX0005311	NR	HIGH_PSI
CL009075.01	Mmu	ENSMUSG00000027575	Arfgap1	chr2:180706279-180706388	110	MmuEX0005703	ESRP_DEP-SIL	HIGH_PSI
CL009075.01	Spu	WHL22.458553	SPU_023263=ARFGAP1	Scaffold367:28372-28481	110	SpuEX0035381	NR	HIGH_PSI
CL009165.N1	Hsa	ENSG00000173442	EHBP1L1	chr11:65351063-65351236	174	HsaEX0021842	ESRP_DEP-ENH	AS
CL009167.01	Dre	ENSDARG00000062457	las1l	chr5:21624937-21625062	126	DreEX0042632	NR	HIGH_PSI
CL009167.01	Hsa	ENSG00000001497	LAS1L	chrX:64753490-64753615	126	HsaEX0035414	ESRP_DEP-SIL	AS
CL009167.01	Mmu	ENSMUSG00000057421	Las1l	chrX:93151214-93151339	126	NA	NR	HIGH_PSI
CL009246.01	Dre	ENSDARG00000063219	ubap2l	chr19:7870347-7870502	156	DreEX0082728	ESRP_DEP-SIL	AS
CL009246.01	Hsa	ENSG00000137073	UBAP2	chr9:33923184-33923291	108	NA	NR	HIGH_PSI
CL009246.01	Mmu	ENSMUSG00000028433	Ubap2	chr4:41142779-41142886	108	NA	NR	HIGH_PSI
CL009254.01	Dre	ENSDARG00000010181	asap2a	chr17:35265982-35266128	147	DreEX0015084	NR	HIGH_PSI
CL009254.01	Spu	WHL22.592734	Ddef1=ASAP1	Scaffold563:299711-299842	132	SpuEX0008794	ESRP_DEP-SIL	AS
CL009257.01	Dre	ENSDARG00000026634	ehmt1b	chr21:14566387-14566530	144	NA	NR	HIGH_PSI
CL009257.01	Hsa	ENSG00000204371	EHMT2	chr6:31856746-31856847	102	HsaEX0021884	ESRP_DEP-SIL	AS
CL009257.01	Mmu	ENSMUSG00000013787	Ehmt2	chr17:35042555-35042656	102	MmuEX0016483	NR	AS
CL009257.02	Hsa	ENSG00000204371	EHMT2	chr6:31860184-31860339	156	NA	NR	HIGH_PSI
CL009257.02	Mmu	ENSMUSG00000013787	Ehmt2	chr17:35040268-35040423	156	MmuEX0016482	ESRP_DEP-SIL	HIGH_PSI
CL009328.N1	Dre	ENSDARG00000060633	usp16	chr15:41350727-41350785	59	DreEX0083696	ESRP_DEP-SIL	AS
CL009374.05	Dre	ENSDARG00000058820	bin1b	chr6:6853901-6854032	132	DreEX0016938	ESRP_DEP-SIL	AS
CL009374.05	Hsa	ENSG00000136717	BIN1	chr2:127815049-127815177	129	HsaEX0008093	ESRP_DEP-SIL	AS
CL009374.05	Mmu	ENSMUSG00000024381	Bin1	chr18:32585878-32586006	129	MmuEX0007975	NR	AS
CL009374.N1	Dre	ENSDARG00000007663	amph	chr2:31915031-31915084	54	DreEX0012969	ESRP_DEP-SIL	AS
CL009374.N2	Dre	ENSDARG00000007663	amph	chr2:31914639-31914686	48	DreEX0012970	ESRP_DEP-SIL	AS
CL009403.N1	Hsa	ENSG00000214087	ARL16	chr17:79649521-79649705	185	HsaEX0005863	ESRP_DEP-ENH	AS
CL009452.N1	Spu	WHL22.393414	Centd=ARAP2	Scaffold3:1385212-1385247	36	SpuEX0006625	ESRP_DEP-ENH	AS
CL009534.02	Dre	ENSDARG00000005754	ptprfb	chr2:18006258-18006284	27	DreEX0059640	ESRP_DEP-ENH	AS
CL009534.02	Dre	ENSDARG00000104937	CABZ01084323.1	KN150000.1:26209-26235	27	NA	NC	NI
CL009534.02	Hsa	ENSG00000142949	PTPRF	chr1:44067742-44067768	27	HsaEX0051138	ESRP_DEP-ENH	AS
CL009534.02	Mmu	ENSMUSG00000033295	Ptprf	chr4:117900424-117900450	27	MmuEX0037910	ESRP_DEP-ENH	AS
CL009534.03	Dre	ENSDARG00000104937	CABZ01084323.1	KN150000.1:42474-42481	8	DreEX0002175	ESRP_DEP-SIL	AS
CL009534.03	Hsa	ENSG00000153707	PTPRD	chr9:8454580-8454591	12	NA	LC	AS
CL009534.03	Mmu	ENSMUSG00000028399	Ptprd	chr4:75700493-75700504	12	NA	NC	NI
CL009568.N1	Dre	ENSDARG00000027915	zc2hc1a	chr24:22605819-22605854	36	DreEX0086103	ESRP_DEP-SIL	AS
CL009586.05	Dre	ENSDARG00000040001	fryl	chr20:23459920-23459964	45	DreEX0033624	LC	AS
CL009586.05	Hsa	ENSG00000075539	FRYL	chr4:48600846-48600890	45	HsaEX0026474	ESRP_DEP-ENH	AS
CL009586.05	Mmu	ENSMUSG00000070733	Fryl	chr5:73506495-73506539	45	MmuEX0019675	LC	AS
CL009586.21	Dre	ENSDARG00000040001	fryl	chr20:23513933-23513950	18	DreEX0033626	ESRP_DEP-SIL	AS
CL009586.21	Hsa	ENSG00000075539	FRYL	chr4:48504845-48504862	18	HsaEX0026468	NR	AS
CL009586.21	Mmu	ENSMUSG00000056602	Fry	chr5:151291536-151291553	18	MmuEX0019668	LC	AS
CL009593.N1	Hsa	ENSG00000049283	EPN3	chr17:48616266-48616325	60	HsaEX0022837	ESRP_DEP-SIL	AS
CL009612.01	Dre	ENSDARG00000091576	TMEM216	chr14:24742816-24742908	93	NA	NR	HIGH_PSI
CL009612.01	Hsa	ENSG00000177042	TMEM80	chr11:700615-700707	93	NA	NR	HIGH_PSI
CL009612.01	Mmu	ENSMUSG00000025505	Tmem80	chr7:148519910-148520002	93	MmuEX0048085	ESRP_DEP-SIL	AS
CL009647.N1	Spu	WHL22.707561	Kiaa0174L=KIAA0174	Scaffold82:892510-892572	63	SpuEX0018380	ESRP_DEP-ENH	AS
CL009657.N1	Spu	WHL22.191744	Catsper1=GOLGA5	Scaffold173:427859-427997	139	SpuEX0005920	ESRP_DEP-ENH	AS
CL009663.N1	Dre	ENSDARG00000104845	mipol1	chr17:10290948-10291032	85	DreEX0046636	ESRP_DEP-SIL	AS
CL009711.01	Dre	ENSDARG00000042004	nfya	chr11:36006024-36006098	75	NA	NR	AS
CL009711.01	Hsa	ENSG00000001167	NFYA	chr6:41048553-41048633	81	HsaEX0042824	ESRP_DEP-SIL	AS
CL009711.01	Mmu	ENSMUSG00000023994	Nfya	chr17:48538310-48538390	81	MmuEX0031657	ESRP_DEP-SIL	AS
CL009746.01	Dre	ENSDARG00000061197	armc7	chr12:26401559-26401702	144	DreEX0014833	ESRP_DEP-ENH	AS
CL009746.01	Hsa	ENSG00000125449	ARMC7	chr17:73106558-73106701	144	NA	NR	HIGH_PSI
CL009746.01	Mmu	ENSMUSG00000057219	Armc7	chr11:115337436-115337579	144	MmuEX0006181	NR	AS
CL009786.01	Dre	ENSDARG00000073870	gdpd2	chr14:32905070-32905163	94	DreEX0034626	ESRP_DEP-SIL	AS
CL009786.01	Hsa	ENSG00000158555	GDPD5	chr11:75160562-75160655	94	HsaEX0027288	NR	HIGH_PSI
CL009786.01	Mmu	ENSMUSG00000035314	Gdpd5	chr7:106596983-106597076	94	NA	LC	HIGH_PSI
CL009786.01	Spu	WHL22.61413	Gdpd5=GDPD5	Scaffold120:581803-581896	94	NA	NR	NI
CL009813.06	Dre	ENSDARG00000019231	spna2	chr21:13081972-13082031	60	DreEX0074857	NR	AS
CL009813.06	Hsa	ENSG00000197694	SPTAN1	chr9:131355262-131355321	60	HsaEX0061552	ESRP_DEP-ENH	AS
CL009813.06	Mmu	ENSMUSG00000057738	Spna2	chr2:29856620-29856679	60	MmuEX0044725	ESRP_DEP-ENH	AS
CL009813.07	Dre	ENSDARG00000019231	spna2	chr21:13093851-13093865	15	DreEX0074854	NR	AS
CL009813.07	Hsa	ENSG00000197694	SPTAN1	chr9:131371930-131371944	15	HsaEX0061551	NR	AS
CL009813.07	Mmu	ENSMUSG00000057738	Spna2	chr2:29869678-29869692	15	MmuEX0044723	ESRP_DEP-ENH	AS
CL009883.01	Dre	ENSDARG00000058346	sass6	chr22:10718970-10719047	78	NA	NR	HIGH_PSI
CL009883.01	Hsa	ENSG00000156876	SASS6	chr1:100585950-100586015	66	NA	LC	HIGH_PSI
CL009883.01	Mmu	ENSMUSG00000027959	Sass6	chr3:116311302-116311367	66	MmuEX0041025	LC	HIGH_PSI
CL009883.01	Spu	WHL22.764002	Sass6=SASS6	Scaffold98:27713-27790	78	SpuEX0037607	ESRP_DEP-ENH	HIGH_PSI
CL009883.02	Dre	ENSDARG00000058346	sass6	chr22:10710866-10710967	102	DreEX0064212	ESRP_DEP-SIL	AS
CL009883.02	Hsa	ENSG00000156876	SASS6	chr1:100568511-100568639	129	HsaEX0056266	NR	HIGH_PSI
CL009883.02	Mmu	ENSMUSG00000027959	Sass6	chr3:116324301-116324426	126	NA	NR	HIGH_PSI
CL009901.04	Dre	ENSDARG00000073688	NAV2 (2 of 2)	chr7:16713193-16713258	66	DreEX0006266	LC	AS
CL009901.04	Hsa	ENSG00000166833	NAV2	chr11:20071382-20071447	66	HsaEX0041762	ESRP_DEP-SIL	AS
CL009901.04	Mmu	ENSMUSG00000052512	Nav2	chr7:56808210-56808275	66	MmuEX0030958	LC	AS
CL009901.05	Hsa	ENSG00000166833	NAV2	chr11:20072835-20072879	45	HsaEX0041763	ESRP_DEP-SIL	AS
CL009901.05	Mmu	ENSMUSG00000052512	Nav2	chr7:56809585-56809629	45	MmuEX0030959	LC	AS
CL009917.01	Dre	ENSDARG00000068258	lrch4	chr7:61285775-61285870	96	DreEX0043592	NR	AS
CL009917.01	Hsa	ENSG00000077454	LRCH4	chr7:100174317-100174400	84	NA	NR	HIGH_PSI
CL009917.01	Mmu	ENSMUSG00000029720	Lrch4	chr5:138079883-138079966	84	MmuEX0026800	ESRP_DEP-SIL	AS
CL009917.02	Dre	ENSDARG00000078778	lrch1	chr9:25338586-25338699	114	DreEX0043568	ESRP_DEP-ENH	AS
CL009917.02	Hsa	ENSG00000136141	LRCH1	chr13:47289695-47289799	105	HsaEX0036331	LC	AS
CL009917.02	Mmu	ENSMUSG00000068015	Lrch1	chr14:75194718-75194798	81	MmuEX0026778	NR	AS
CL009917.N1	Spu	WHL22.566065	Lrch3=LRCH2	Scaffold52:310546-310728	183	SpuEX0019654	ESRP_DEP-SIL	AS
CL009953.05	Dre	ENSDARG00000075752	myo18aa	chr10:37019390-37019434	45	DreEX0048590	NR	AS
CL009953.05	Hsa	ENSG00000196535	MYO18A	chr17:27412622-27412666	45	HsaEX0041053	NR	AS
CL009953.05	Mmu	ENSMUSG00000000631	Myo18a	chr11:77668180-77668224	45	MmuEX0030455	ESRP_DEP-ENH	AS
CL009979.N1	Spu	WHL22.60780	Srf=SRF	Scaffold120:280310-280386	77	SpuEX0040589	ESRP_DEP-SIL	AS
CL010003.01	Dre	ENSDARG00000079815	lyrm7	chr10:4964856-4964926	71	DreEX0044170	NR	AS
CL010003.01	Hsa	ENSG00000186687	LYRM7	chr5:130517922-130517992	71	HsaEX0037082	LC	AS
CL010003.01	Mmu	ENSMUSG00000020268	Lyrm7	chr11:54663847-54663917	71	NA	NR	HIGH_PSI
CL010003.01	Spu	WHL22.546167	SPU_028632=LYRM7	Scaffold489:691533-691603	71	SpuEX0037279	ESRP_DEP-ENH	HIGH_PSI
CL010021.01	Dre	ENSDARG00000024694	myo1b	chr9:16200469-16200555	87	DreEX0048625	ESRP_DEP-ENH	AS
CL010021.01	Hsa	ENSG00000128641	MYO1B	chr2:192267358-192267444	87	HsaEX0041115	ESRP_DEP-SIL	AS
CL010021.01	Mmu	ENSMUSG00000018417	Myo1b	chr1:51823666-51823752	87	MmuEX0030482	ESRP_DEP-SIL	AS
CL010021.02	Dre	ENSDARG00000024694	myo1b	chr9:16202784-16202870	87	DreEX0048623	NR	AS
CL010021.02	Hsa	ENSG00000128641	MYO1B	chr2:192265475-192265561	87	HsaEX0041114	ESRP_DEP-SIL	AS
CL010021.02	Mmu	ENSMUSG00000018417	Myo1b	chr1:51825494-51825580	87	MmuEX0030478	ESRP_DEP-SIL	AS
CL010028.08	Hsa	ENSG00000138119	MYOF	chr10:95152674-95152712	39	HsaEX0041321	ESRP_DEP-SIL	AS
CL010028.08	Mmu	ENSMUSG00000048612	Myof	chr19:38044397-38044435	39	MmuEX0030610	ESRP_DEP-SIL	AS
CL010034.N1	Spu	WHL22.593454	SPU_021441=TRAF7	Scaffold566:136504-136582	79	SpuEX0034775	ESRP_DEP-ENH	HIGH_PSI
CL010082.N1	Hsa	ENSG00000072195	SPEG	chr2:220316347-220316529	183	HsaEX0061339	ESRP_DEP-SIL	AS
CL010103.10	Dre	ENSDARG00000090971	cc2d2a	chr23:2296729-2296743	15	DreEX0019276	ESRP_DEP-SIL	AS
CL010103.10	Hsa	ENSG00000048342	CC2D2A	chr4:15563211-15563225	15	HsaEX0012807	LC	AS
CL010103.10	Mmu	ENSMUSG00000039765	Cc2d2a	chr5:44108176-44108190	15	MmuEX0009425	LC	AS
CL010115.N1	Dre	ENSDARG00000060626	dgkaa	chr23:32337714-32337830	117	DreEX0026668	ESRP_DEP-ENH	AS
CL010124.01	Mmu	ENSMUSG00000038982	Muted	chr13:38704512-38704570	59	MmuEX0030234	ESRP_DEP-ENH	AS
CL010124.01	Spu	WHL22.742156	SPU_019930=CNOT6	Scaffold91:296223-296281	59	SpuEX0034359	NR	HIGH_PSI
CL010146.01	Dre	ENSDARG00000104940	fam96a	chr25:1050959-1051004	46	DreEX0031996	NR	HIGH_PSI
CL010146.01	Hsa	ENSG00000166797	FAM96A	chr15:64367691-64367736	46	NA	NR	HIGH_PSI
CL010146.01	Mmu	ENSMUSG00000032381	Fam96a	chr9:65984109-65984154	46	NA	NR	HIGH_PSI
CL010146.01	Spu	WHL22.321899	SPU_016167=FAM96A	Scaffold247:335238-335283	46	SpuEX0033465	ESRP_DEP-ENH	AS
CL010187.N1	Spu	WHL22.312215	Ankrd27L=ANKRD27	Scaffold240:397011-397108	98	SpuEX0002589	ESRP_DEP-ENH	AS
CL010204.N1	Hsa	ENSG00000100503	NIN	chr14:51261154-51261243	90	HsaEX0042918	ESRP_DEP-ENH	AS
CL010211.01	Dre	ENSDARG00000077852	samd11	chr23:23181623-23181767	145	DreEX0064068	NR	HIGH_PSI
CL010211.01	Hsa	ENSG00000187634	SAMD11	chr1:876524-876686	163	HsaEX0056131	ESRP_DEP-SIL	AS
CL010211.01	Mmu	ENSMUSG00000096351	Samd11	chr4:156250338-156250500	163	NA* (Mm10 assembly)	NC	NI
CL010240.N1	Spu	WHL22.548535	SPU_023225=LIPE	Scaffold492:212057-212080	24	SpuEX0035364	ESRP_DEP-ENH	AS
CL010255.N1	Hsa	ENSG00000044446	PHKA2	chrX:18917291-18917344	54	HsaEX0047123	ESRP_DEP-SIL	AS
CL010261.01	Dre	ENSDARG00000099798	mon2	chr25:1577691-1577693	3	DreEX0047029	ESRP_DEP-SIL	AS
CL010261.01	Hsa	ENSG00000061987	MON2	chr12:62938546-62938548	3	HsaEX0039778	LC	AS
CL010261.01	Mmu	ENSMUSG00000034602	Mon2	chr10:122460142-122460144	3	MmuEX0029412	NR	AS
CL010261.02	Dre	ENSDARG00000099798	mon2	chr25:1566787-1566804	18	DreEX0047030	NR	AS
CL010261.02	Hsa	ENSG00000061987	MON2	chr12:62959794-62959811	18	HsaEX0039780	ESRP_DEP-SIL	AS
CL010261.02	Mmu	ENSMUSG00000034602	Mon2	chr10:122446969-122446986	18	MmuEX0029413	NR	AS
CL010270.03	Dre	ENSDARG00000057249	zmynd11	chr24:27164563-27164724	162	NA	NR	HIGH_PSI
CL010270.03	Hsa	ENSG00000015171	ZMYND11	chr10:267135-267296	162	HsaEX0072943	ESRP_DEP-ENH	AS
CL010270.03	Mmu	ENSMUSG00000021156	Zmynd11	chr13:9709392-9709553	162	MmuEX0053970	NR	AS
CL010272.N1	Spu	WHL22.496632	Cerk=CERK	Scaffold412:320345-320490	146	SpuEX0006681	ESRP_DEP-SIL	HIGH_PSI
CL010286.01	Dre	ENSDARG00000034522	rab6ba	chr6:27825661-27825766	106	DreEX0060335	NR	HIGH_PSI
CL010286.01	Hsa	ENSG00000154917	RAB6B	chr3:133560129-133560234	106	NA	LC	HIGH_PSI
CL010286.01	Mmu	ENSMUSG00000030704	Rab6	chr7:107778352-107778457	106	MmuEX0038387	ESRP_DEP-ENH	AS
CL010298.N1	Dre	ENSDARG00000077353	rerea	chr23:22999356-22999385	30	DreEX0061691	ESRP_DEP-SIL	AS
CL010320.01	Dre	ENSDARG00000059483	tead1b	chr7:65664144-65664206	63	DreEX0078018	LC	HIGH_PSI
CL010320.01	Hsa	ENSG00000187079	TEAD1	chr11:12886385-12886447	63	HsaEX0064366	ESRP_DEP-SIL	AS
CL010320.01	Mmu	ENSMUSG00000055320	Tead1	chr7:119985554-119985616	63	MmuEX0046859	ESRP_DEP-SIL	AS
CL010320.02	Dre	ENSDARG00000059483	tead1b	chr7:65672170-65672181	12	DreEX0078015	LC	AS
CL010320.02	Hsa	ENSG00000187079	TEAD1	chr11:12900436-12900447	12	HsaEX0064361	ESRP_DEP-SIL	AS
CL010320.02	Mmu	ENSMUSG00000055320	Tead1	chr7:119999567-119999578	12	MmuEX0046857	LC	AS
CL010350.01	Dre	ENSDARG00000074084	strip1	chr22:9496686-9496754	69	NA	NR	HIGH_PSI
CL010350.01	Hsa	ENSG00000128578	FAM40B	chr7:129093983-129094051	69	NA	NR	HIGH_PSI
CL010350.01	Mmu	ENSMUSG00000014601	Fam40a	chr3:107428599-107428667	69	NA	NR	HIGH_PSI
CL010350.01	Spu	WHL22.191170	Fam40a=FAM40A	Scaffold1733:99268-99336	69	SpuEX0011234	ESRP_DEP-ENH	HIGH_PSI
CL010373.N1	Dre	ENSDARG00000058158	trim55b	chr24:24697167-24697169	3	DreEX0081281	ESRP_DEP-ENH	AS
CL010416.01	Dre	ENSDARG00000101032	iqcb1	chr6:8996235-8996356	122	NA	LC	NI
CL010416.01	Hsa	ENSG00000173226	IQCB1	chr3:121514304-121514413	110	NA	LC	AS
CL010416.01	Mmu	ENSMUSG00000022837	Iqcb1	chr16:36851271-36851380	110	MmuEX0024414	ESRP_DEP-ENH	AS
CL010416.01	Spu	WHL22.737765	Iqcb1=IQCB1	Scaffold9:1255897-1256006	110	NA	NR	NI
CL010445.01	Dre	ENSDARG00000030166	hyi	chr6:2498448-2498497	50	NA	NR	NI
CL010445.01	Hsa	ENSG00000178922	HYI	chr1:43917469-43917518	50	NA	NR	HIGH_PSI
CL010445.01	Mmu	ENSMUSG00000006395	Hyi	chr4:118034646-118034695	50	MmuEX0023510	NR	HIGH_PSI
CL010445.01	Spu	WHL22.573015	Hyi=HYI	Scaffold53:1029968-1030017	50	SpuEX0014516	ESRP_DEP-ENH	HIGH_PSI
CL010468.01	Dre	ENSDARG00000020488	arhgap17a	chr12:20352804-20353067	264	DreEX0014246	ESRP_DEP-SIL	AS
CL010468.01	Hsa	ENSG00000140750	ARHGAP17	chr16:24950685-24950918	234	HsaEX0005421	ESRP_DEP-SIL	AS
CL010468.01	Mmu	ENSMUSG00000030766	Arhgap17	chr7:130437986-130438219	234	MmuEX0005800	ESRP_DEP-SIL	AS
CL010468.02	Hsa	ENSG00000140750	ARHGAP17	chr16:24940934-24940981	48	HsaEX0005424	NR	AS
CL010468.02	Mmu	ENSMUSG00000030766	Arhgap17	chr7:130428934-130428981	48	MmuEX0005803	ESRP_DEP-SIL	AS
CL010503.N1	Spu	WHL22.224062	Nup54=NUP54	Scaffold19:609213-609278	66	SpuEX0025817	ESRP_DEP-ENH	AS
CL010525.N1	Dre	ENSDARG00000062307	ccdc61	chr21:21236084-21236104	21	DreEX0019560	ESRP_DEP-SIL	AS
CL010532.02	Dre	ENSDARG00000100170	pam	chr10:5759025-5759327	303	DreEX0053320	NR	AS
CL010532.02	Hsa	ENSG00000145730	PAM	chr5:102309820-102310140	321	HsaEX0045322	ESRP_DEP-SIL	AS
CL010532.02	Mmu	ENSMUSG00000026335	Pam	chr1:99760780-99761097	318	MmuEX0033527	NR	AS
CL010535.04	Dre	ENSDARG00000045870	plekha5	chr4:3042626-3042679	54	DreEX0056207	ESRP_DEP-SIL	AS
CL010535.04	Hsa	ENSG00000052126	PLEKHA5	chr12:19444578-19444631	54	HsaEX0048258	NR	AS
CL010535.04	Mmu	ENSMUSG00000030231	Plekha5	chr6:140505325-140505378	54	MmuEX0035713	NR	AS
CL010570.N1	Spu	WHL22.680872	Hypp_2471=TNRC18	Scaffold756:444396-444635	240	SpuEX0015934	ESRP_DEP-SIL	AS
CL010574.01	Hsa	ENSG00000167705	RILP	chr17:1550200-1550283	84	HsaEX0053628	ESRP_DEP-ENH	AS
CL010574.01	Mmu	ENSMUSG00000038195	Rilp	chr11:75325853-75325936	84	MmuEX0039827	LC	HIGH_PSI
CL010582.N1	Spu	WHL22.720393	SPU_006995=ALDOA	Scaffold857:31340-31411	72	SpuEX0031661	ESRP_DEP-ENH	AS
CL010590.01	Dre	ENSDARG00000055075	svila	chr12:23753759-23754550	792	DreEX0076643	ESRP_DEP-ENH	AS
CL010590.01	Hsa	ENSG00000197321	SVIL	chr10:29821458-29822387	930	HsaEX0063053	NR	AS
CL010590.01	Mmu	ENSMUSG00000024236	Svil	chr18:5055978-5056847	870	MmuEX0045857	LC	AS
CL010590.N1	Dre	ENSDARG00000055075	svila	chr12:23807360-23807373	14	DreEX0076638	ESRP_DEP-SIL	AS
CL010608.01	Dre	ENSDARG00000076143	ppip5k1a	chr7:52526520-52526645	126	DreEX0057455	NR	AS
CL010608.01	Dre	ENSDARG00000078441	ppip5k2	chr10:6845992-6846111	120	DreEX0057479	ESRP_DEP-SIL	AS
CL010608.01	Hsa	ENSG00000145725	HISPPD1	chr5:102522021-102522140	120	HsaEX0030036	ESRP_DEP-SIL	AS
CL010608.01	Mmu	ENSMUSG00000040648	Ppip5k2	chr1:99614019-99614138	120	MmuEX0036613	NR	AS
CL010608.03	Dre	ENSDARG00000078441	ppip5k2	chr10:6857946-6858119	174	DreEX0057483	ESRP_DEP-ENH	AS
CL010608.03	Hsa	ENSG00000145725	HISPPD1	chr5:102518935-102519108	174	HsaEX0030034	ESRP_DEP-ENH	AS
CL010608.03	Mmu	ENSMUSG00000040648	Ppip5k2	chr1:99617683-99617856	174	MmuEX0036612	ESRP_DEP-ENH	AS
CL010629.N1	Hsa	ENSG00000198901	PRC1	chr15:91512309-91512350	42	HsaEX0049880	ESRP_DEP-SIL	AS
CL010650.01	Dre	ENSDARG00000075800	calml4a	chr7:34224177-34224365	189	NA	NR	HIGH_PSI
CL010650.01	Hsa	ENSG00000129007	CALML4	chr15:68489778-68489966	189	HsaEX0012183	NR	HIGH_PSI
CL010650.01	Mmu	ENSMUSG00000032246	Calml4	chr9:62719073-62719261	189	MmuEX0008931	ESRP_DEP-ENH	AS
CL010650.01	Spu	WHL22.453193	CalmL4=CALML4	Scaffold36:182637-182819	183	SpuEX0005708	NR	HIGH_PSI
CL010680.01	Dre	ENSDARG00000012422	col11a2	chr19:7265733-7265801	69	DreEX0022845	NR	HIGH_PSI
CL010680.01	Dre	ENSDARG00000012593	col5a1	chr21:6790074-6790142	69	DreEX0023348	ESRP_DEP-SIL	AS
CL010680.01	Dre	ENSDARG00000026165	col11a1a	chr24:28691758-28691826	69	DreEX0022775	NR	HIGH_PSI
CL010680.01	Hsa	ENSG00000130635	COL5A1	chr9:137721822-137721890	69	HsaEX0016612	LC	AS
CL010680.01	Hsa	ENSG00000130635	COL5A1	chr9:137721954-137722022	69	HsaEX0016613	LC	AS
CL010680.01	Mmu	ENSMUSG00000026837	Col5a1	chr2:27884487-27884555	69	MmuEX0012316	NR	AS
CL010680.01	Spu	WHL22.557024	6Afcol=COL5A1	Scaffold503:245647-245715	69	NA	NR	NI
CL010680.14	Dre	ENSDARG00000026165	col11a1a	chr24:28769933-28770229	297	DreEX0022818	ESRP_DEP-ENH	AS
CL010680.14	Hsa	ENSG00000060718	COL11A1	chr1:103488298-103488552	255	NA	LC	HIGH_PSI
CL010680.14	Mmu	ENSMUSG00000027966	Col11a1	chr3:113799918-113800172	255	MmuEX0012117	LC	AS
CL010680.15	Dre	ENSDARG00000026165	col11a1a	chr24:28773139-28773237	99	DreEX0022817	ESRP_DEP-ENH	AS
CL010680.15	Hsa	ENSG00000060718	COL11A1	chr1:103491077-103491169	93	NA	LC	HIGH_PSI
CL010680.15	Mmu	ENSMUSG00000027966	Col11a1	chr3:113798119-113798211	93	NA	LC	HIGH_PSI
CL010680.N1	Dre	ENSDARG00000012422	col11a2	chr19:7283003-7283224	222	DreEX0022849	ESRP_DEP-ENH	AS
CL010680.N2	Dre	ENSDARG00000026165	col11a1a	chr24:28773446-28773610	165	DreEX0022816	ESRP_DEP-SIL	AS
CL010697.01	Dre	ENSDARG00000019581	uso1	chr1:25797430-25797450	21	DreEX0083646	ESRP_DEP-ENH	AS
CL010697.01	Hsa	ENSG00000138768	USO1	chr4:76716489-76716509	21	HsaEX0069561	ESRP_DEP-ENH	AS
CL010697.01	Mmu	ENSMUSG00000029407	Uso1	chr5:92612508-92612528	21	MmuEX0050799	ESRP_DEP-ENH	AS
CL010734.N1	Spu	WHL22.463805	Serinc3=SERINC5	Scaffold372:154980-155019	40	SpuEX0038275	ESRP_DEP-ENH	AS
CL010817.01	Dre	ENSDARG00000013838	sulf2b	chr23:15452533-15452566	34	DreEX0076452	ESRP_DEP-SIL	AS
CL010817.01	Hsa	ENSG00000196562	SULF2	chr20:46288441-46288474	34	NA	LC	HIGH_PSI
CL010817.01	Mmu	ENSMUSG00000006800	Sulf2	chr2:165901272-165901305	34	NA	NR	HIGH_PSI
CL010817.01	Spu	WHL22.34120	Sulf1=SULF2	Scaffold110:777447-777495	49	SpuEX0040968	NR	HIGH_PSI
CL010817.03	Dre	ENSDARG00000038428	sulf1	chr24:19440741-19440794	54	DreEX0076432	ESRP_DEP-ENH	AS
CL010817.03	Hsa	ENSG00000196562	SULF2	chr20:46288143-46288196	54	HsaEX0062864	ESRP_DEP-SIL	AS
CL010817.03	Mmu	ENSMUSG00000006800	Sulf2	chr2:165900995-165901048	54	NA	NR	HIGH_PSI
CL010827.01	Dre	ENSDARG00000071375	celf5a	chr22:19717542-19717670	129	DreEX0020657	LC	HIGH_PSI
CL010827.01	Hsa	ENSG00000101489	CELF4	chr18:34855078-34855206	129	NA	LC	HIGH_PSI
CL010827.01	Mmu	ENSMUSG00000032297	Celf6	chr9:59450384-59450512	129	NA	LC	HIGH_PSI
CL010827.01	Spu	WHL22.119462	SPU_018558=CELF3	Scaffold142:537077-537205	129	SpuEX0034030	ESRP_DEP-SIL	AS
CL010835.N1	Dre	ENSDARG00000044492	ublcp1	chr21:35290536-35290619	84	DreEX0082931	ESRP_DEP-SIL	AS
CL010871.01	Dre	ENSDARG00000005821	ncf2	chr7:41054101-41054169	69	DreEX0049590	LC	HIGH_PSI
CL010871.01	Hsa	ENSG00000116701	NCF2	chr1:183536055-183536123	69	HsaEX0041994	ESRP_DEP-SIL	AS
CL010871.01	Mmu	ENSMUSG00000026480	Ncf2	chr1:154677823-154677891	69	NA	LC	NI
CL010871.N1	Spu	WHL22.510906	SPU_024754=NCF2	Scaffold436:53458-53927	470	SpuEX0035962	ESRP_DEP-SIL	AS
CL010896.01	Dre	ENSDARG00000078675	dock7	chr6:32379767-32379859	93	DreEX0028016	ESRP_DEP-SIL	AS
CL010896.01	Hsa	ENSG00000116641	DOCK7	chr1:63010618-63010710	93	HsaEX0020639	ESRP_DEP-SIL	AS
CL010896.01	Mmu	ENSMUSG00000028556	Dock7	chr4:98660338-98660427	90	MmuEX0015458	ESRP_DEP-SIL	AS
CL010896.08	Dre	ENSDARG00000078675	dock7	chr6:32404479-32404493	15	DreEX0028014	ESRP_DEP-SIL	AS
CL010896.08	Hsa	ENSG00000116641	DOCK7	chr1:62953069-62953083	15	HsaEX0020638	NR	AS
CL010896.08	Mmu	ENSMUSG00000028556	Dock7	chr4:98620557-98620571	15	MmuEX0015456	NR	AS
CL010914.01	Dre	ENSDARG00000042452	p2rx4b	chr8:30742759-30742855	97	NA	LC	NI
CL010914.01	Hsa	ENSG00000135124	P2RX4	chr12:121660750-121660846	97	HsaEX0045085	ESRP_DEP-SIL	AS
CL010914.01	Mmu	ENSMUSG00000029470	P2rx4	chr5:123169139-123169235	97	NA	LC	HIGH_PSI
CL010914.01	Spu	WHL22.664724	SPU_022880=P2RX4	Scaffold712:182026-182134	109	NA	LC	NI
CL010950.02	Dre	ENSDARG00000045691	zcrb1	chr4:13930638-13930749	112	NA	NR	HIGH_PSI
CL010950.02	Hsa	ENSG00000139168	ZCRB1	chr12:42711589-42711700	112	NA	NR	HIGH_PSI
CL010950.02	Mmu	ENSMUSG00000022635	Zcrb1	chr15:93221885-93221996	112	MmuEX0052849	ESRP_DEP-ENH	AS
CL010950.02	Spu	WHL22.104633	Madp1=ZCRB1	Scaffold1364:38611-38722	112	NA	NR	HIGH_PSI
CL010950.N1	Mmu	ENSMUSG00000022635	Zcrb1	chr15:93224138-93224195	58	MmuEX0052848	ESRP_DEP-ENH	AS
CL010961.01	Dre	ENSDARG00000102341	sugct	chr24:3272600-3272651	52	DreEX0076412	LC	AS
CL010961.01	Hsa	ENSG00000175600	C7orf10	chr7:40220546-40220597	52	HsaEX0011392	NR	HIGH_PSI
CL010961.01	Mmu	ENSMUSG00000055137	5033411D12Rik	chr13:17764385-17764436	52	NA	LC	HIGH_PSI
CL010961.01	Spu	WHL22.505623	Derp13=C7orf10	Scaffold428:104704-104764	61	SpuEX0009043	ESRP_DEP-SIL	AS
CL010964.N1	Dre	ENSDARG00000037647	rnf175	chr1:9363340-9363376	37	DreEX0062576	ESRP_DEP-SIL	AS
CL010987.N1	Dre	ENSDARG00000061282	glg1a	chr25:36660014-36660052	39	DreEX0034978	ESRP_DEP-ENH	AS
CL010989.01	Dre	ENSDARG00000027867	paplna	chr17:51080927-51080998	72	DreEX0053392	ESRP_DEP-ENH	AS
CL010989.01	Hsa	ENSG00000100767	PAPLN	chr14:73719869-73719934	66	HsaEX0045433	ESRP_DEP-ENH	AS
CL010989.01	Mmu	ENSMUSG00000021223	Papln	chr12:85116799-85116864	66	MmuEX0033595	ESRP_DEP-ENH	AS
CL011015.N1	Dre	ENSDARG00000036179	myo1ea	chr7:30367498-30367530	33	DreEX0048646	ESRP_DEP-ENH	AS
CL011019.01	Dre	ENSDARG00000033320	sar1ab	chr13:30019252-30019325	74	DreEX0064139	ESRP_DEP-ENH	AS
CL011019.01	Hsa	ENSG00000079332	SAR1A	chr10:71921614-71921687	74	HsaEX0056215	NR	HIGH_PSI
CL011019.01	Mmu	ENSMUSG00000020088	Sar1a	chr10:61147628-61147701	74	NA	NR	HIGH_PSI
CL011055.01	Hsa	ENSG00000143398	PIP5K1A	chr1:151214599-151214745	147	NA	ESRP_DEP-SIL	AS
CL011055.01	Mmu	ENSMUSG00000028126	Pip5k1a	chr3:94868253-94868396	144	MmuEX0035239	ESRP_DEP-SIL	AS
CL011072.N1	Spu	WHL22.298014	Inpp5e=INPP5E	Scaffold230:317817-317863	47	SpuEX0017896	ESRP_DEP-ENH	AS
CL011078.01	Dre	ENSDARG00000006125	csnk1db	chr12:33231980-33232050	71	DreEX0024559	NR	HIGH_PSI
CL011078.01	Hsa	ENSG00000141551	CSNK1D	chr17:80203852-80203915	64	HsaEX0017532	NR	AS
CL011078.01	Mmu	ENSMUSG00000025162	Csnk1d	chr11:120826262-120826324	63	MmuEX0012919	ESRP_DEP-ENH	AS
CL011078.02	Hsa	ENSG00000213923	CSNK1E	chr22:38691393-38691453	61	NA	ESRP_DEP-ENH	AS
CL011078.02	Mmu	ENSMUSG00000022433	Csnk1e	chr15:79252147-79252207	61	MmuEX0012921	ESRP_DEP-ENH	AS
CL011078.03	Hsa	ENSG00000213923	CSNK1E	chr22:38694100-38694209	110	HsaEX0017536	NR	AS
CL011078.03	Mmu	ENSMUSG00000022433	Csnk1e	chr15:79254582-79254685	104	MmuEX0012922	ESRP_DEP-ENH	AS
CL011082.06	Dre	ENSDARG00000006332	snx14	chr20:851858-851881	24	DreEX0074263	NR	AS
CL011082.06	Hsa	ENSG00000135317	SNX14	chr6:86248556-86248582	27	HsaEX0060805	ESRP_DEP-SIL	AS
CL011082.06	Mmu	ENSMUSG00000032422	Snx14	chr9:88295561-88295587	27	MmuEX0044238	NR	AS
CL011106.N1	Spu	WHL22.224640	Mus81h=MUS81	Scaffold190:281473-281553	81	SpuEX0021726	ESRP_DEP-ENH	AS
CL011134.01	Dre	ENSDARG00000037018	gab1	chr1:34847957-34848046	90	NA	NC	NI
CL011134.01	Hsa	ENSG00000109458	GAB1	chr4:144355241-144355321	81	HsaEX0026737	ESRP_DEP-ENH	AS
CL011134.01	Mmu	ENSMUSG00000031714	Gab1	chr8:83314783-83314863	81	MmuEX0019854	NR	AS
CL011146.01	Dre	ENSDARG00000062699	nkain4	chr23:14520131-14520215	85	DreEX0050727	ESRP_DEP-ENH	AS
CL011146.01	Hsa	ENSG00000101198	NKAIN4	chr20:61873891-61873975	85	HsaEX0043038	LC	AS
CL011146.01	Mmu	ENSMUSG00000027574	Nkain4	chr2:180670648-180670732	85	MmuEX0031789	LC	AS
CL011170.N1	Spu	WHL22.6354	Rrp9=RRP9	Scaffold100:350693-350861	169	SpuEX0030643	ESRP_DEP-ENH	HIGH_PSI
CL011188.01	Dre	ENSDARG00000015757	tmem50a	chr13:45355942-45356034	93	DreEX0079795	NR	HIGH_PSI
CL011188.01	Hsa	ENSG00000142188	TMEM50B	chr21:34832720-34832812	93	NA	NR	HIGH_PSI
CL011188.01	Mmu	ENSMUSG00000022964	Tmem50b	chr16:91580447-91580539	93	MmuEX0047995	ESRP_DEP-ENH	AS
CL011233.N1	Dre	ENSDARG00000069910	gtf2f2a	chr1:33968691-33968738	48	DreEX0036545	ESRP_DEP-ENH	AS
CL011255.01	Dre	ENSDARG00000014233	sept8b	chr14:50069850-50069915	66	DreEX0065325	ESRP_DEP-ENH	AS
CL011255.01	Hsa	ENSG00000125354	2006-09-01	chrX:118820523-118820612	90	NA	NR	AS
CL011255.01	Mmu	ENSMUSG00000050379	2006-09-01	chrX:34524082-34524171	90	NO_ANOTADO	NC	NI
CL011304.01	Dre	ENSDARG00000023920	llgl2	chr12:33640925-33640972	48	DreEX0043171	ESRP_DEP-ENH	AS
CL011304.01	Hsa	ENSG00000073350	LLGL2	chr17:73570294-73570341	48	HsaEX0035977	NR	HIGH_PSI
CL011304.01	Mmu	ENSMUSG00000020782	Llgl2	chr11:115716126-115716173	48	MmuEX0026553	NR	AS
CL011306.N1	Spu	WHL22.657244	Trp53bp1=TP53BP1	Scaffold7:1878394-1878541	148	SpuEX0042832	ESRP_DEP-SIL	AS
CL011352.03	Dre	ENSDARG00000104435	MAP7 (2 of 2)	chr23:40015357-40015467	111	NA	NR	HIGH_PSI
CL011352.03	Hsa	ENSG00000135525	MAP7	chr6:136704809-136704919	111	HsaEX0037699	ESRP_DEP-SIL	AS
CL011352.03	Mmu	ENSMUSG00000019996	Mtap7	chr10:19970176-19970286	111	MmuEX0029920	NR	HIGH_PSI
CL011352.N1	Dre	ENSDARG00000104435	MAP7 (2 of 2)	chr23:40017512-40017613	102	DreEX0005800	ESRP_DEP-ENH	AS
CL011352.N2	Dre	ENSDARG00000104701	map7d1b	chr19:4037664-4037684	21	DreEX0044788	ESRP_DEP-SIL	AS
CL011352.N3	Dre	ENSDARG00000098802	map7d1a	chr16:35768000-35768020	21	DreEX0044780	ESRP_DEP-ENH	AS
CL011439.01	Dre	ENSDARG00000060785	pcnxl4	chr13:31399918-31400278	361	DreEX0054076	ESRP_DEP-ENH	HIGH_PSI
CL011439.01	Hsa	ENSG00000126773	C14orf135	chr14:60585047-60585410	364	NA	NR	HIGH_PSI
CL011439.01	Mmu	ENSMUSG00000034501	1810048J11Rik	chr12:73667884-73668247	364	NA	NR	HIGH_PSI
CL011449.N1	Dre	ENSDARG00000104581	tom1	chr3:25800794-25800862	69	DreEX0080518	ESRP_DEP-ENH	AS
CL011454.01	Dre	ENSDARG00000077037	txlna	chr19:30253413-30253487	75	DreEX0082457	ESRP_DEP-ENH	AS
CL011454.01	Hsa	ENSG00000084652	TXLNA	chr1:32658258-32658332	75	NA	NR	HIGH_PSI
CL011454.01	Mmu	ENSMUSG00000038344	Txlng	chrX:159224549-159224623	75	NA	LC	NI
CL011454.01	Spu	WHL22.214259	Txlna=TXLNA	Scaffold1855:19046-19120	75	SpuEX0043449	NR	AS
CL011475.01	Dre	ENSDARG00000061525	slka	chr13:24666762-24666854	93	NA	ESRP_DEP-ENH	AS
CL011475.01	Hsa	ENSG00000065613	SLK	chr10:105770574-105770666	93	HsaEX0060174	ESRP_DEP-ENH	AS
CL011475.01	Mmu	ENSMUSG00000025060	Slk	chr19:47702138-47702230	93	MmuEX0043706	ESRP_DEP-ENH	AS
CL011679.01	Hsa	ENSG00000137693	YAP1	chr11:102080248-102080295	48	HsaEX0071941	ESRP_DEP-ENH	AS
CL011679.01	Mmu	ENSMUSG00000053110	Yap1	chr9:7950492-7950539	48	MmuEX0052491	ESRP_DEP-ENH	AS
CL011753.01	Dre	ENSDARG00000007465	tdrd1	chr12:30235549-30235665	117	DreEX0077949	LC	HIGH_PSI
CL011753.01	Hsa	ENSG00000095627	TDRD1	chr10:115982346-115982462	117	NA	LC	NI
CL011753.01	Mmu	ENSMUSG00000025081	Tdrd1	chr19:56936164-56936280	117	MmuEX0046803	ESRP_DEP-ENH	AS
CL011804.N1	Hsa	ENSG00000198794	SCAMP5	chr15:75308934-75309090	157	HsaEX0056371	ESRP_DEP-SIL	AS
CL011812.01	Dre	ENSDARG00000071090	actn2b	chr17:20118138-20118216	79	DreEX0010947	ESRP_DEP-ENH	AS
CL011812.01	Hsa	ENSG00000077522	ACTN2	chr1:236890978-236891056	79	HsaEX0002151	LC	AS
CL011812.01	Mmu	ENSMUSG00000006457	Actn3	chr19:4871082-4871160	79	NA	LC	HIGH_PSI
CL011812.01	Spu	WHL22.675296	Actinin=ACTN2	Scaffold739:250983-251061	79	SpuEX0001645	NR	HIGH_PSI
CL011827.01	Hsa	ENSG00000145779	TNFAIP8	chr5:118691718-118691816	99	HsaEX0066164	ESRP_DEP-SIL	AS
CL011827.01	Mmu	ENSMUSG00000062210	Tnfaip8	chr18:50212951-50213273	323	MmuEX0048248	ESRP_DEP-SIL	AS
CL011830.01	Dre	ENSDARG00000012397	eya4	chr23:31521874-31521974	101	DreEX0031237	ESRP_DEP-SIL	AS
CL011830.01	Hsa	ENSG00000112319	EYA4	chr6:133846153-133846253	101	HsaEX0023597	LC	AS
CL011830.01	Mmu	ENSMUSG00000010461	Eya4	chr10:22829777-22829877	101	MmuEX0017689	LC	AS
CL011900.01	Hsa	ENSG00000105186	ANKRD27	chr19:33108495-33108539	45	NA	NR	HIGH_PSI
CL011900.01	Mmu	ENSMUSG00000034867	Ankrd27	chr7:36407324-36407368	45	MmuEX0005073	ESRP_DEP-SIL	AS
CL011929.01	Dre	ENSDARG00000038858	setd7	chr14:47223832-47223957	126	DreEX0065531	ESRP_DEP-SIL	AS
CL011929.01	Hsa	ENSG00000145391	SETD7	chr4:140468074-140468203	130	HsaEX0057510	NR	HIGH_PSI
CL011929.01	Mmu	ENSMUSG00000037111	Setd7	chr3:51354157-51354286	130		NR	HIGH_PSI
CL011937.01	Dre	ENSDARG00000058467	prpf40a	chr9:4723722-4723832	111	DreEX0058623	NR	HIGH_PSI
CL011937.01	Hsa	ENSG00000110844	PRPF40B	chr12:50026797-50026907	111	HsaEX0050383	ESRP_DEP-SIL	AS
CL011937.01	Mmu	ENSMUSG00000023007	Prpf40b	chr15:99135972-99136082	111	NA	NR	HIGH_PSI
CL011952.N1	Spu	WHL22.389278	C10orf123L=C10orf92	Scaffold3:462407-462502	96	SpuEX0004720	ESRP_DEP-ENH	AS
CL012017.N1	Dre	ENSDARG00000007034	hnrpkl	chr5:54950318-54950361	44	DreEX0038016	ESRP_DEP-SIL	AS
CL012025.01	Dre	ENSDARG00000075570	ide	chr13:42206363-42206507	145	DreEX0038622	ESRP_DEP-SIL	AS
CL012025.01	Hsa	ENSG00000119912	IDE	chr10:94239034-94239178	145	HsaEX0030879	NR	AS
CL012025.01	Mmu	ENSMUSG00000056999	Ide	chr19:37365160-37365304	145	MmuEX0023574	NR	AS
CL012025.01	Spu	WHL22.630710	Ide=IDE	Scaffold637:362821-362965	145	SpuEX0017592	NR	HIGH_PSI
CL012042.01	Dre	ENSDARG00000103109	chl1b	chr6:45067838-45067910	73	NA	NR	HIGH_PSI
CL012042.01	Hsa	ENSG00000091129	NRCAM	chr7:107799908-107799986	79	NA	LC	HIGH_PSI
CL012042.01	Hsa	ENSG00000134121	CHL1	chr3:443309-443381	73	NA	LC	HIGH_PSI
CL012042.01	Mmu	ENSMUSG00000020598	Nrcam	chr12:45691968-45692046	79	MmuEX0032306	LC	HIGH_PSI
CL012042.01	Mmu	ENSMUSG00000030077	Chl1	chr6:103667553-103667625	73	NA	NR	HIGH_PSI
CL012042.01	Spu	WHL22.236839	L1=NRCAM	Scaffold192:483142-483229	88	SpuEX0019145	ESRP_DEP-ENH	HIGH_PSI
CL012087.01	Dre	ENSDARG00000045639	elavl4	chr8:16073802-16073840	39	DreEX0029661	ESRP_DEP-ENH	AS
CL012087.01	Hsa	ENSG00000162374	ELAVL4	chr1:50663101-50663139	39	HsaEX0022097	LC	AS
CL012087.01	Mmu	ENSMUSG00000008489	Elavl2	chr4:90920832-90920870	39	MmuEX0016666	LC	AS
CL012087.01	Spu	WHL22.109107	ElavL=ELAVL2	Scaffold1379:250844-250906	63	SpuEX0010631	NR	AS
CL012126.01	Dre	ENSDARG00000071699	ids	chr14:20591790-20591878	89	DreEX0038670	NR	AS
CL012126.01	Hsa	ENSG00000010404	IDS	chrX:148582480-148582568	89	NA	NR	HIGH_PSI
CL012126.01	Mmu	ENSMUSG00000035847	Ids	chrX:67614218-67614306	89	NA	LC	HIGH_PSI
CL012126.01	Spu	WHL22.172778	Ids_7=IDS	Scaffold1656:102905-102993	89	SpuEX0017620	ESRP_DEP-SIL	HIGH_PSI
CL012145.01	Dre	ENSDARG00000058231	nt5c2b	chr1:31114342-31114415	74	DreEX0051843	NR	HIGH_PSI
CL012145.01	Hsa	ENSG00000076685	NT5C2	chr10:104899163-104899236	74	HsaEX0043998	ESRP_DEP-ENH	AS
CL012145.01	Mmu	ENSMUSG00000025041	Nt5c2	chr19:46998752-46998825	74	MmuEX0032483	NR	HIGH_PSI
CL012147.N1	Hsa	ENSG00000157193	LRP8	chr1:53738276-53738314	39	HsaEX0036479	ESRP_DEP-SIL	AS
CL012153.N1	Spu	WHL22.60716	C21orf66L=GCFC1	Scaffold120:159440-159558	119	SpuEX0005189	ESRP_DEP-ENH	AS
CL012171.01	Dre	ENSDARG00000027234	ift88	chr9:21566893-21566898	6	DreEX0038810	ESRP_DEP-SIL	AS
CL012171.01	Hsa	ENSG00000032742	IFT88	chr13:21202160-21202168	9	HsaEX0031098	LC	AS
CL012171.N1	Spu	WHL22.611349	Ift88_1=IFT88	Scaffold60:165356-165379	24	SpuEX0017691	ESRP_DEP-ENH	AS
CL012179.N1	Dre	ENSDARG00000053857	ccdc187	chr23:30093282-30094400	1119	DreEX0019494	ESRP_DEP-ENH	AS
CL012179.N2	Hsa	ENSG00000152492	CCDC50	chr3:191092851-191093378	528	HsaEX0013296	ESRP_DEP-ENH	AS
CL012226.02	Dre	ENSDARG00000059809	caska	chr9:33577256-33577324	69	DreEX0019023	NR	AS
CL012226.02	Hsa	ENSG00000147044	CASK	chrX:41416285-41416353	69	HsaEX0012546	ESRP_DEP-SIL	AS
CL012226.02	Mmu	ENSMUSG00000031012	Cask	chrX:13129499-13129567	69	MmuEX0009246	ESRP_DEP-SIL	AS
CL012248.N1	Dre	ENSDARG00000077361	bptf	chr3:25249815-25250062	248	DreEX0017243	ESRP_DEP-SIL	AS
CL012259.N1	Dre	ENSDARG00000056623	ptenb	chr12:17284178-17284246	69	DreEX0059210	ESRP_DEP-SIL	AS
CL012259.N2	Dre	ENSDARG00000071018	ptena	chr17:23642742-23642810	69	DreEX0059204	ESRP_DEP-SIL	AS
CL012306.01	Dre	ENSDARG00000100965	ep400	chr8:43722912-43723031	120	DreEX0030152	LC	AS
CL012306.01	Hsa	ENSG00000183495	EP400	chr12:132466034-132466141	108	HsaEX0022592	ESRP_DEP-SIL	AS
CL012306.01	Mmu	ENSMUSG00000029505	Ep400	chr5:111169201-111169308	108	MmuEX0016972	ESRP_DEP-SIL	AS
CL012342.N1	Hsa	ENSG00000104067	TJP1	chr15:30011981-30012220	240	HsaEX0065036	ESRP_DEP-SIL	AS
CL012358.01	Hsa	ENSG00000175203	DCTN2	chr12:57935147-57935155	9		NR	AS
CL012358.01	Mmu	ENSMUSG00000025410	Dctn2	chr10:126707540-126707548	9	MmuEX0013953	ESRP_DEP-SIL	AS
CL012376.N1	Spu	WHL22.95082	Hypp_343=TMEM232	Scaffold1326:303988-303999	12	SpuEX0016689	ESRP_DEP-SIL	AS
CL012420.01	Dre	ENSDARG00000030053	eef1db	chr20:52757567-52757638	72	DreEX0029000	NR	HIGH_PSI
CL012420.01	Hsa	ENSG00000104529	EEF1D	chr8:144668389-144668460	72	HsaEX0021622	NR	AS
CL012420.01	Mmu	ENSMUSG00000055762	Eef1d	chr15:75731121-75731192	72	MmuEX0016265	ESRP_DEP-SIL	AS
CL012484.01	Hsa	ENSG00000087470	DNM1L	chr12:32891198-32891230	33	HsaEX0020452	ESRP_DEP-ENH	AS
CL012484.01	Mmu	ENSMUSG00000022789	Dnm1l	chr16:16318538-16318570	33	MmuEX0015293	ESRP_DEP-ENH	AS
CL012493.N1	Dre	ENSDARG00000062897	TNKS (1 of 2)	chr5:8479561-8479581	21	DreEX0008971	ESRP_DEP-SIL	AS
CL012548.N1	Dre	ENSDARG00000052688	paqr5b	chr7:33198334-33198378	45	DreEX0053456	ESRP_DEP-ENH	AS
CL012588.01	Dre	ENSDARG00000026519	ralgps2	chr20:16065529-16065606	78	DreEX0060679	LC	AS
CL012588.01	Hsa	ENSG00000116191	RALGPS2	chr1:178861365-178861442	78	HsaEX0052103	ESRP_DEP-ENH	AS
CL012588.01	Mmu	ENSMUSG00000026594	Ralgps2	chr1:158751518-158751595	78	MmuEX0038676	ESRP_DEP-ENH	AS
CL012589.01	Dre	ENSDARG00000037865	cln3	chr3:39441983-39442055	73	DreEX0022172	NR	HIGH_PSI
CL012589.01	Hsa	ENSG00000188603	CLN3	chr16:28497899-28497971	73	HsaEX0015727	ESRP_DEP-ENH	AS
CL012589.01	Mmu	ENSMUSG00000030720	Cln3	chr7:133722915-133722987	73	MmuEX0011735	NR	HIGH_PSI
CL012589.01	Spu	WHL22.597773	Cln3_1=CLN3	Scaffold573:454935-455007	73	SpuEX0007184	ESRP_DEP-ENH	HIGH_PSI
CL012609.01	Dre	ENSDARG00000093658	tm7sf3	chr4:1887625-1887777	153	DreEX0079188	NR	HIGH_PSI
CL012609.01	Hsa	ENSG00000064115	TM7SF3	chr12:27132717-27132869	153	HsaEX0065204	ESRP_DEP-SIL	AS
CL012609.01	Mmu	ENSMUSG00000040234	Tm7sf3	chr6:146558338-146558490	153	MmuEX0047544	ESRP_DEP-SIL	HIGH_PSI
CL012609.01	Spu	WHL22.472554	Tm7sf3=TM7SF3	Scaffold382:103183-103335	153	NA	NR	NI
CL012623.N1	Hsa	ENSG00000121281	ADCY7	chr16:50325647-50325808	162	HsaEX0002768	ESRP_DEP-SIL	AS
CL012626.01	Dre	ENSDARG00000053500	cbsa	chr1:28275926-28276005	80	DreEX0019201	ESRP_DEP-SIL	HIGH_PSI
CL012626.01	Hsa	ENSG00000160200	CBS	chr21:44485726-44485805	80	NA	LC	HIGH_PSI
CL012626.01	Mmu	ENSMUSG00000024039	Cbs	chr17:31762436-31762515	80	NA	NR	HIGH_PSI
CL012662.01	Dre	ENSDARG00000061207	ttc7b	chr17:26612492-26612613	122	DreEX0082048	NR	HIGH_PSI
CL012662.01	Hsa	ENSG00000165914	TTC7B	chr14:91196419-91196540	122	HsaEX0068013	ESRP_DEP-SIL	AS
CL012662.01	Mmu	ENSMUSG00000033530	Ttc7b	chr12:101685070-101685191	122	MmuEX0049598	LC	AS
CL012662.01	Spu	WHL22.492495	SPU_011942=TTC7B	Scaffold408:562539-562669	131	NA	NR	NI
CL012712.01	Dre	ENSDARG00000011027	fgfr1a	chr8:51473548-51473695	148	DreEX0032641	ESRP_DEP-ENH	AS
CL012712.01	Dre	ENSDARG00000011027	fgfr1a	chr8:51468017-51468161	145	DreEX0032642	ESRP_DEP-SIL	AS
CL012712.01	Dre	ENSDARG00000011190	fgfr1b	chr10:42810564-42810714	151	DreEX0032649	LC	AS
CL012712.01	Dre	ENSDARG00000011190	fgfr1b	chr10:42811058-42811202	145	NA	LC	AS
CL012712.01	Dre	ENSDARG00000004782	fgfr3	chr13:13108015-13108159	145	DreEX0032695	LC	AS
CL012712.01	Dre	ENSDARG00000004782	fgfr3	chr13:13106931-13107075	145	DreEX0032696	ESRP_DEP-SIL	AS
CL012712.01	Dre	ENSDARG00000058115	fgfr2	chr13:46214695-46214839	145	DreEX0032684	ESRP_DEP-SIL	AS
CL012712.01	Dre	ENSDARG00000058115	fgfr2	chr13:46216912-46217050	139	DreEX0032683	ESRP_DEP-ENH	AS
CL012712.01	Hsa	ENSG00000066468	FGFR2	chr10:123278196-123278343	148	HsaEX0025678	ESRP_DEP-ENH	AS
CL012712.01	Hsa	ENSG00000066468	FGFR2	chr10:123276833-123276977	145	HsaEX0025679	ESRP_DEP-SIL	AS
CL012712.01	Hsa	ENSG00000068078	FGFR3	chr4:1804641-1804791	151	HsaEX0025686	ESRP_DEP-SIL	AS
CL012712.01	Hsa	ENSG00000068078	FGFR3	chr4:1805419-1805563	145	HsaEX0025687	ESRP_DEP-SIL	AS
CL012712.01	Hsa	ENSG00000077782	FGFR1	chr8:38280543-38280693	151	HsaEX0025665	ESRP_DEP-ENH	AS
CL012712.01	Hsa	ENSG00000077782	FGFR1	chr8:38279315-38279459	145	NA	LC	AS
CL012712.01	Mmu	ENSMUSG00000030849	Fgfr2	chr7:137343272-137343419	148	NA	ESRP_DEP-ENH	AS
CL012712.01	Mmu	ENSMUSG00000030849	Fgfr2	chr7:137341933-137342077	145	MmuEX0019159	ESRP_DEP-SIL	AS
CL012712.01	Mmu	ENSMUSG00000054252	Fgfr3	chr5:34073930-34074080	151	MmuEX0019169	ESRP_DEP-ENH	AS
CL012712.01	Mmu	ENSMUSG00000054252	Fgfr3	chr5:34074766-34074910	145	MmuEX0019170	ESRP_DEP-SIL	AS
CL012712.01	Mmu	ENSMUSG00000031565	Fgfr1	chr8:26673846-26673996	151	NA	ESRP_DEP-ENH	AS
CL012712.01	Mmu	ENSMUSG00000031565	Fgfr1	chr8:26674812-26674956	145	NA	ESRP_DEP-SIL	HIGH_PSI
CL012712.01	Spu	WHL22.323968	Fgfr=FGFR1	Scaffold2483:151430-151571	142	SpuEX0011658	NR	HIGH_PSI
CL012712.02	Dre	ENSDARG00000058115	fgfr2	chr13:46250743-46251009	267	DreEX0032685	ESRP_DEP-SIL	AS
CL012712.02	Hsa	ENSG00000066468	FGFR2	chr10:123324952-123325218	267	HsaEX0025680	ESRP_DEP-SIL	AS
CL012712.02	Mmu	ENSMUSG00000030849	Fgfr2	chr7:137385892-137386158	267	MmuEX0019154	ESRP_DEP-SIL	AS
CL012801.N1	Spu	WHL22.166045	Hypp_90=TFAP2A	Scaffold1629:96274-96438	165	SpuEX0017414	ESRP_DEP-SIL	AS
CL012805.N1	Dre	ENSDARG00000030945	si:ch211-259g3.4	chr15:16194565-16194573	9	DreEX0068029	ESRP_DEP-SIL	AS
CL012817.N1	Spu	WHL22.538507	Nfat=NFAT5	Scaffold474:507609-508068	460	SpuEX0024941	ESRP_DEP-SIL	AS
CL012820.01	Dre	ENSDARG00000006600	lsm14aa	chr25:35388678-35388767	90	DreEX0044025	ESRP_DEP-ENH	AS
CL012820.01	Hsa	ENSG00000105216	LSM14A	chr19:34699834-34699956	123	NA	ESRP_DEP-ENH	NI
CL012820.01	Mmu	ENSMUSG00000066568	Lsm14a	chr7:35150634-35150756	123	NA	NR	HIGH_PSI
CL012820.02	Dre	ENSDARG00000025386	lsm14b	chr23:549594-549680	87	DreEX0044036	LC	HIGH_PSI
CL012820.02	Hsa	ENSG00000149657	LSM14B	chr20:60705275-60705352	78	HsaEX0036848	LC	AS
CL012820.02	Mmu	ENSMUSG00000039108	Lsm14b	chr2:179766499-179766576	78	MmuEX0027205	ESRP_DEP-SIL	AS
CL012831.01	Dre	ENSDARG00000011740	u2af2b	chr19:10395442-10395477	36	DreEX0082582	ESRP_DEP-SIL	AS
CL012831.01	Hsa	ENSG00000063244	U2AF2	chr19:56171543-56171587	45	HsaEX0068569	LC	HIGH_PSI
CL012831.01	Mmu	ENSMUSG00000030435	U2af2	chr7:5018812-5018856	45	NA	NR	AS
CL012831.N1	Dre	ENSDARG00000011740	u2af2b	chr19:10387765-10387776	12	DreEX0082580	ESRP_DEP-SIL	AS
CL012857.N1	Spu	WHL22.547918	CycH=CCNH	Scaffold480:326093-326148	56	SpuEX0008344	ESRP_DEP-SIL	HIGH_PSI
CL012890.02	Dre	ENSDARG00000059835	zfyve27	chr1:54224708-54224764	57	DreEX0086478	ESRP_DEP-ENH	AS
CL012890.02	Hsa	ENSG00000155256	ZFYVE27	chr10:99512614-99512634	21	HsaEX0072774	NR	AS
CL012890.02	Mmu	ENSMUSG00000018820	Zfyve27	chr19:42260110-42260130	21	MmuEX0053823	LC	AS
CL012896.01	Dre	ENSDARG00000104342	csnk1g1	chr7:53842972-53842995	24	DreEX0024575	NR	AS
CL012896.01	Hsa	ENSG00000151292	CSNK1G3	chr5:122941033-122941056	24	HsaEX0017556	ESRP_DEP-SIL	AS
CL012896.01	Mmu	ENSMUSG00000073563	Csnk1g3	chr18:54108299-54108322	24	MmuEX0012941	NR	AS
CL012906.N1	Spu	WHL22.444675	Hypp_713=CENPJ	Scaffold3508:20833-20978	146	SpuEX0017168	ESRP_DEP-SIL	AS
CL012928.01	Hsa	ENSG00000164144	ARFIP1	chr4:153791905-153792000	96	HsaEX0005367	ESRP_DEP-ENH	AS
CL012928.01	Mmu	ENSMUSG00000074513	Arfip1	chr3:84333092-84333187	96	MmuEX0005740	NR	AS
CL012938.01	Dre	ENSDARG00000017910	pdss1	chr24:5987542-5987655	114	NA	NR	HIGH_PSI
CL012938.01	Hsa	ENSG00000148459	PDSS1	chr10:27024395-27024508	114	NA	NR	HIGH_PSI
CL012938.01	Mmu	ENSMUSG00000026784	Pdss1	chr2:22785264-22785377	114	MmuEX0034335	ESRP_DEP-SIL	AS
CL012963.N1	Dre	ENSDARG00000012269	clcn1b	chr16:17578125-17578157	33	DreEX0021976	ESRP_DEP-ENH	AS
CL012975.03	Dre	ENSDARG00000011065	camk2b1	chr5:20437143-20437283	141	DreEX0018575	ESRP_DEP-ENH	AS
CL012975.03	Hsa	ENSG00000058404	CAMK2B	chr7:44268987-44269100	114	NA	LC	AS
CL012975.03	Mmu	ENSMUSG00000057897	Camk2b	chr11:5878402-5878515	114	NA	LC	AS
CL012975.04	Dre	ENSDARG00000071395	camk2g1	chr12:35266793-35266879	87	DreEX0018628	ESRP_DEP-SIL	AS
CL012975.04	Hsa	ENSG00000058404	CAMK2B	chr7:44273989-44274060	72	HsaEX0012211	ESRP_DEP-ENH	AS
CL012975.04	Mmu	ENSMUSG00000057897	Camk2b	chr11:5882504-5882575	72	NA	LC	HIGH_PSI
CL012975.05	Dre	ENSDARG00000071395	camk2g1	chr12:35280613-35280675	63	DreEX0018629	ESRP_DEP-SIL	AS
CL012975.05	Hsa	ENSG00000148660	CAMK2G	chr10:75599297-75599359	63	HsaEX0012232	NR	AS
CL012975.05	Mmu	ENSMUSG00000057897	Camk2b	chr11:5887060-5887134	75	MmuEX0008962	LC	AS
CL012981.01	Dre	ENSDARG00000053456	GK2	chr1:27921590-27921676	87	DreEX0004714	NR	AS
CL012981.01	Hsa	ENSG00000198814	GK	chrX:30745583-30745669	87	NA	LC	AS
CL012981.01	Mmu	ENSMUSG00000025059	Gyk	chrX:82951577-82951663	87	MmuEX0022248	ESRP_DEP-SIL	AS
CL013028.12	Dre	ENSDARG00000100456	ptk2aa	chr19:1892887-1892895	9	DreEX0059280	ESRP_DEP-SIL	AS
CL013028.12	Hsa	ENSG00000169398	PTK2	chr8:141679826-141679834	9	HsaEX0050846	ESRP_DEP-SIL	AS
CL013028.12	Mmu	ENSMUSG00000022607	Ptk2	chr15:73042417-73042425	9	MmuEX0037733	NR	AS
CL013044.01	Dre	ENSDARG00000100372	alad	chr5:53843937-53844020	84	DreEX0012551	ESRP_DEP-ENH	AS
CL013044.01	Hsa	ENSG00000148218	ALAD	chr9:116152873-116152956	84	NA	NR	HIGH_PSI
CL013044.01	Mmu	ENSMUSG00000028393	Alad	chr4:62172736-62172819	84		NR	HIGH_PSI
CL013044.01	Spu	WHL22.453009	Alad_1=ALAD	Scaffold36:928821-928904	84	NA	NR	NI
CL013083.N1	Dre	ENSDARG00000045401	mllt10	chr24:17067154-17067177	24	DreEX0046788	ESRP_DEP-SIL	AS
CL013143.N1	Hsa	ENSG00000003436	TFPI	chr2:188378343-188378373	31	HsaEX0064665	ESRP_DEP-SIL	AS
CL013150.N1	Dre	ENSDARG00000017880	kcnip3b	chr10:20713559-20713561	3	DreEX0040917	ESRP_DEP-ENH	AS
CL013191.08	Dre	ENSDARG00000097017	mical3a	chr18:10877754-10877950	197	NA	LC	NI
CL013191.08	Hsa	ENSG00000135596	MICAL1	chr6:109769406-109769596	191	HsaEX0039197	ESRP_DEP-SIL	AS
CL013191.08	Mmu	ENSMUSG00000038244	Mical2	chr7:119466992-119467191	200	NA	NR	HIGH_PSI
CL013191.09	Dre	ENSDARG00000097017	mical3a	chr18:10878612-10878730	119	NA	LC	NI
CL013191.09	Hsa	ENSG00000135596	MICAL1	chr6:109769078-109769166	89	HsaEX0039198	ESRP_DEP-SIL	AS
CL013191.09	Mmu	ENSMUSG00000019823	Mical1	chr10:41203523-41203608	86	NA	NR	HIGH_PSI
CL013191.10	Dre	ENSDARG00000021979	mical3a	chr18:10917703-10917765	63	NA	NC	NI
CL013191.10	Hsa	ENSG00000243156	MICAL3	chr22:18309220-18309282	63	HsaEX0039226	ESRP_DEP-SIL	AS
CL013191.10	Mmu	ENSMUSG00000051586	Mical3	chr6:120916072-120916136	65	NA	NR	AS
CL013267.01	Dre	ENSDARG00000102879	myt1b	chr23:7835524-7835607	84	DreEX0048956	ESRP_DEP-ENH	AS
CL013267.01	Hsa	ENSG00000196132	MYT1	chr20:62859241-62859324	84	NA	LC	HIGH_PSI
CL013267.01	Mmu	ENSMUSG00000033740	St18	chr1:6834372-6834452	81	NA	LC	HIGH_PSI
CL013284.06	Dre	ENSDARG00000069594	kif13a	chr16:53529327-53529356	30	DreEX0041400	LC	AS
CL013284.06	Hsa	ENSG00000137177	KIF13A	chr6:17790103-17790141	39	HsaEX0034393	ESRP_DEP-SIL	AS
CL013284.06	Mmu	ENSMUSG00000021375	Kif13a	chr13:46875995-46876033	39	MmuEX0025416	LC	AS
CL013284.10	Hsa	ENSG00000137177	KIF13A	chr6:17771345-17771449	105	HsaEX0034386	ESRP_DEP-ENH	AS
CL013284.10	Mmu	ENSMUSG00000021375	Kif13a	chr13:46856032-46856136	105	MmuEX0025415	ESRP_DEP-ENH	AS
CL013285.N1	Dre	ENSDARG00000051768	fhod1	chr7:34342176-34342250	75	DreEX0032783	ESRP_DEP-SIL	AS
CL013285.N2	Spu	WHL22.732657	Fh1/Fh2cph=FHOD3	Scaffold885:47792-47794	3	SpuEX0011684	ESRP_DEP-SIL	AS
CL013339.N1	Spu	WHL22.453212	Lrrkb=LRRK2	Scaffold36:1002674-1002783	110	SpuEX0019968	ESRP_DEP-ENH	AS
CL013455.N1	Spu	WHL22.597950	Rin2L=RIN2	Scaffold518:437115-437372	258	SpuEX0030142	ESRP_DEP-ENH	HIGH_PSI
CL013461.01	Dre	ENSDARG00000071673	ctdspla	chr24:20350972-20351004	33	DreEX0024794	ESRP_DEP-SIL	AS
CL013461.01	Hsa	ENSG00000144677	CTDSPL	chr3:37998602-37998634	33	HsaEX0017812	NR	AS
CL013461.01	Mmu	ENSMUSG00000047409	Ctdspl	chr9:118929130-118929162	33	MmuEX0013028	NR	AS
CL013467.N1	Dre	ENSDARG00000062423	FTCDNL1	chr9:24399365-24399460	96	DreEX0004568	ESRP_DEP-ENH	AS
CL013467.N2	Dre	ENSDARG00000062423	FTCDNL1	chr9:24399561-24399716	156	DreEX0004569	ESRP_DEP-ENH	AS
CL013474.01	Dre	ENSDARG00000005561	gfm2	chr5:33984021-33984109	89	DreEX0034727	ESRP_DEP-ENH	AS
CL013474.01	Hsa	ENSG00000164347	GFM2	chr5:74043517-74043605	89	NA	NR	HIGH_PSI
CL013474.01	Mmu	ENSMUSG00000021666	Gfm2	chr13:97923183-97923271	89	MmuEX0020306	NR	AS
CL013474.02	Dre	ENSDARG00000005561	gfm2	chr5:33984266-33984326	61	DreEX0034728	ESRP_DEP-ENH	AS
CL013474.02	Hsa	ENSG00000164347	GFM2	chr5:74041930-74041990	61	HsaEX0027341	NR	HIGH_PSI
CL013474.02	Mmu	ENSMUSG00000021666	Gfm2	chr13:97925145-97925205	61	NA	NR	HIGH_PSI
CL013480.N1	Dre	ENSDARG00000078954	rxrba	chr19:7349544-7349570	27	DreEX0063837	ESRP_DEP-ENH	AS
CL013493.07	Dre	ENSDARG00000003169	magi1b	chr11:18923760-18923839	80	DreEX0044369	ESRP_DEP-SIL	AS
CL013493.07	Hsa	ENSG00000151276	MAGI1	chr3:65344739-65344827	89	HsaEX0037263	LC	AS
CL013493.07	Mmu	ENSMUSG00000045095	Magi1	chr6:93630783-93630871	89	MmuEX0027544	NR	AS
CL013591.01	Dre	ENSDARG00000018814	esrp2	chr7:34543485-34543668	184	DreEX0030814	NR	HIGH_PSI
CL013591.01	Hsa	ENSG00000104413	ESRP1	chr8:95704905-95705055	151	HsaEX0023205	NR	AS
CL013591.01	Mmu	ENSMUSG00000040728	Esrp1	chr4:11271259-11271409	151	MmuEX0017402	ESRP_DEP-ENH	AS
CL013591.02	Dre	ENSDARG00000018814	esrp2	chr7:34546766-34546867	102	NA	NR	AS
CL013591.02	Hsa	ENSG00000104413	ESRP1	chr8:95709080-95709189	110	HsaEX0023206	LC	AS
CL013591.02	Mmu	ENSMUSG00000040728	Esrp1	chr4:11265869-11265978	110	MmuEX0017403	ESRP_DEP-ENH	AS
CL013591.N1	Spu	WHL22.339658	Rbm35A=ESRP2	Scaffold26:435160-435291	132	SpuEX0029571	ESRP_DEP-ENH	AS
CL013680.01	Hsa	ENSG00000005189	AC004381.6	chr16:20855256-20855348	93	HsaEX0000789	ESRP_DEP-ENH	AS
CL013680.01	Mmu	ENSMUSG00000030924	2610020H08Rik	chr7:126986756-126986848	93	MmuEX0001093	NR	AS
CL013690.04	Dre	ENSDARG00000093374	EPB41L2	chr20:2279166-2279324	159	DreEX0003960	ESRP_DEP-SIL	AS
CL013690.04	Hsa	ENSG00000079819	EPB41L2	chr6:131199244-131199390	147	HsaEX0022652	ESRP_DEP-SIL	AS
CL013690.04	Mmu	ENSMUSG00000019978	Epb4.1l2	chr10:25215251-25215397	147	MmuEX0016997	NR	AS
CL013690.05	Dre	ENSDARG00000093374	EPB41L2	chr20:2283394-2283453	60	DreEX0003959	NR	AS
CL013690.05	Dre	ENSDARG00000099283	epb41a	chr19:13814745-13814807	63	DreEX0030177	NR	AS
CL013690.05	Hsa	ENSG00000159023	EPB41	chr1:29386934-29386996	63	HsaEX0022625	NR	AS
CL013690.05	Mmu	ENSMUSG00000028906	Epb4.1	chr4:131518839-131518901	63	MmuEX0016979	ESRP_DEP-ENH	AS
CL013690.06	Dre	ENSDARG00000076364	EPB41L1	chr23:11936555-11936944	390	NA	LC	HIGH_PSI
CL013690.06	Hsa	ENSG00000088367	EPB41L1	chr20:34797410-34797820	411	HsaEX0022643	ESRP_DEP-SIL	AS
CL013690.06	Mmu	ENSMUSG00000027624	Epb4.1l1	chr2:156350617-156351024	408	MmuEX0016988	ESRP_DEP-SIL	AS
CL013690.07	Hsa	ENSG00000159023	EPB41	chr1:29422667-29423077	411	HsaEX0022618	ESRP_DEP-SIL	AS
CL013690.07	Mmu	ENSMUSG00000028906	Epb4.1	chr4:131492930-131493379	450	MmuEX0016976	ESRP_DEP-ENH	AS
CL013690.N1	Spu	WHL22.82106	SPU_017477=EPB41L2	Scaffold1284:126147-126260	114	SpuEX0033752	ESRP_DEP-SIL	AS
CL013690.N2	Spu	WHL22.82106	SPU_017477=EPB41L2	Scaffold1284:122559-123005	447	SpuEX0033753	ESRP_DEP-SIL	AS
CL013820.N1	Hsa	ENSG00000079385	CEACAM1	chr19:43015728-43015780	53	HsaEX0014463	ESRP_DEP-SIL	AS
CL013840.01	Dre	ENSDARG00000036189	spata4	chr14:36056965-36057094	130	DreEX0074689	ESRP_DEP-ENH	AS
CL013840.01	Hsa	ENSG00000150628	SPATA4	chr4:177114604-177114733	130	NA	LC	NI
CL013840.01	Mmu	ENSMUSG00000031518	Spata4	chr8:55687155-55687284	130	NA	LC	NI
CL013840.02	Dre	ENSDARG00000036189	spata4	chr14:36056725-36056843	119	DreEX0074690	ESRP_DEP-ENH	AS
CL013840.02	Hsa	ENSG00000150628	SPATA4	chr4:177114109-177114227	119	HsaEX0061249	LC	NA
CL013840.02	Mmu	ENSMUSG00000031518	Spata4	chr8:55687665-55687783	119	NA	LC	NI
CL013855.02	Dre	ENSDARG00000037838	unkl	chr3:47856814-47857010	197	DreEX0083439	LC	HIGH_PSI
CL013855.02	Hsa	ENSG00000132478	UNK	chr17:73818558-73818739	182		NR	HIGH_PSI
CL013855.02	Mmu	ENSMUSG00000020770	Unk	chr11:115919641-115919738	98	MmuEX0050671	ESRP_DEP-SIL	AS
CL013859.01	Dre	ENSDARG00000104279	appa	chr1:638055-638222	168	DreEX0013999	ESRP_DEP-ENH	AS
CL013859.01	Hsa	ENSG00000084234	APLP2	chr11:129993507-129993674	168	HsaEX0005149	ESRP_DEP-ENH	AS
CL013859.01	Mmu	ENSMUSG00000031996	Aplp2	chr9:30975146-30975313	168	MmuEX0005570	ESRP_DEP-ENH	AS
CL013901.N1	Hsa	ENSG00000134278	SPIRE1	chr18:12459754-12459927	174	HsaEX0061442	ESRP_DEP-ENH	AS
CL013931.01	Hsa	ENSG00000144320	KIAA1715	chr2:176800436-176800518	83	HsaEX0034244	ESRP_DEP-SIL	AS
CL013931.01	Mmu	ENSMUSG00000009207	Lnp	chr2:74366149-74366231	83	MmuEX0026643	ESRP_DEP-ENH	AS
CL013963.01	Dre	ENSDARG00000104058	si:dkey-31c13.1	chr15:11802251-11802370	120	DreEX0070567	ESRP_DEP-SIL	AS
CL013963.01	Spu	WHL22.337956	Hypp_1532=PDZRN3	Scaffold259:617561-617665	105	SpuEX0015104	NR	HIGH_PSI
CL013970.01	Dre	ENSDARG00000060116	camk1a	chr6:46356344-46356456	113	NA	LC	HIGH_PSI
CL013970.01	Hsa	ENSG00000134072	CAMK1	chr3:9802340-9802397	58	HsaEX0012196	ESRP_DEP-SIL	HIGH_PSI
CL013970.01	Mmu	ENSMUSG00000030272	Camk1	chr6:113287187-113287299	113	NA	NR	HIGH_PSI
CL013982.N1	Hsa	ENSG00000089063	C20orf30	chr20:5092146-5092251	106	HsaEX0010495	ESRP_DEP-ENH	AS
CL013990.01	Dre	ENSDARG00000045289	gpr137c	chr17:14997167-14997395	229	DreEX0035796	LC	HIGH_PSI
CL013990.01	Dre	ENSDARG00000077608	GPR137B (1 of 2)	chr11:44271818-44272040	223	DreEX0004790	NR	HIGH_PSI
CL013990.01	Hsa	ENSG00000173264	GPR137	chr11:64055193-64055418	226	HsaEX0028304	ESRP_DEP-SIL	AS
CL013990.01	Mmu	ENSMUSG00000024958	Gpr137	chr19:7014019-7014244	226	MmuEX0021666	ESRP_DEP-SIL	AS
CL013999.N1	Dre	ENSDARG00000011605	dennd6b	chr4:20084940-20084976	37	DreEX0026515	ESRP_DEP-SIL	AS
CL014001.01	Dre	ENSDARG00000012078	meis1b	chr13:5367347-5367440	94	DreEX0045964	ESRP_DEP-SIL	AS
CL014001.01	Hsa	ENSG00000143995	MEIS1	chr2:66796182-66796277	96	HsaEX0038792	ESRP_DEP-SIL	AS
CL014001.01	Mmu	ENSMUSG00000020160	Meis1	chr11:18783991-18784085	95	MmuEX0028623	ESRP_DEP-SIL	AS
CL014005.N1	Dre	ENSDARG00000104179	rab11fip5a	chr13:14971403-14974066	2664	DreEX0060171	ESRP_DEP-SIL	AS
CL014011.N1	Dre	ENSDARG00000098874	exoc6b	chr7:25013448-25013459	12	DreEX0031123	ESRP_DEP-ENH	AS
CL014023.01	Dre	ENSDARG00000011821	plod2	chr24:5268251-5268313	63	DreEX0056398	NR	AS
CL014023.01	Hsa	ENSG00000152952	PLOD2	chr3:145795649-145795711	63	HsaEX0048471	ESRP_DEP-SIL	AS
CL014023.01	Mmu	ENSMUSG00000032374	Plod2	chr9:92496823-92496885	63	MmuEX0035870	LC	AS
CL014038.01	Hsa	ENSG00000141376	BCAS3	chr17:59465979-59466069	91	HsaEX0007843	ESRP_DEP-ENH	AS
CL014038.01	Mmu	ENSMUSG00000059439	Bcas3	chr11:85635524-85635614	91	MmuEX0007814	ESRP_DEP-ENH	AS
CL014094.01	Dre	ENSDARG00000053609	pddc1	chr25:3680186-3680293	108	DreEX0054243	ESRP_DEP-ENH	AS
CL014094.01	Hsa	ENSG00000177225	PDDC1	chr11:773522-773629	108	HsaEX0046158	NR	AS
CL014094.01	Mmu	ENSMUSG00000051007	Pddc1	chr7:148596677-148596784	108	NA	NR	HIGH_PSI
CL014094.01	Spu	WHL22.701494	Pddc1=PDDC1	Scaffold803:185265-185372	108	NA	NR	NI
CL014098.05	Hsa	ENSG00000083223	ZCCHC6	chr9:88914114-88914187	74	HsaEX0072372	ESRP_DEP-ENH	AS
CL014098.05	Mmu	ENSMUSG00000035248	Zcchc6	chr13:59880498-59880562	65	MmuEX0052833	ESRP_DEP-ENH	AS
CL014098.06	Hsa	ENSG00000083223	ZCCHC6	chr9:88913682-88913745	64	HsaEX0072373	ESRP_DEP-ENH	AS
CL014098.06	Mmu	ENSMUSG00000035248	Zcchc6	chr13:59880113-59880176	64	MmuEX0052834	ESRP_DEP-ENH	AS
CL014105.01	Dre	ENSDARG00000005980	sfswap	chr21:15042593-15042754	162	DreEX0065700	ESRP_DEP-SIL	AS
CL014105.01	Hsa	ENSG00000061936	SFRS8	chr12:132281723-132281905	183	NA	NR	HIGH_PSI
CL014105.01	Mmu	ENSMUSG00000029439	Sfswap	chr5:130075516-130075689	174	MmuEX0041964	NR	AS
CL014151.01	Dre	ENSDARG00000073753	tacc1	chr10:20515215-20516059	845	NA	NC	NI
CL014151.01	Hsa	ENSG00000147526	TACC1	chr8:38677040-38678153	1114	HsaEX0063366	ESRP_DEP-ENH	AS
CL014151.01	Mmu	ENSMUSG00000065954	Tacc1	chr8:26292295-26293402	1108	MmuEX0046116	LC	AS
CL014169.01	Dre	ENSDARG00000030177	uchl3	chr9:22162954-22163001	48	DreEX0083120	NR	AS
CL014169.01	Hsa	ENSG00000118939	UCHL3	chr13:76143596-76143643	48	NA	NR	HIGH_PSI
CL014169.01	Mmu	ENSMUSG00000022111	Uchl3	chr14:102067746-102067793	48	MmuEX0050432	ESRP_DEP-SIL	AS
CL014169.02	Hsa	ENSG00000118939	UCHL3	chr13:76164074-76164265	192	HsaEX0069093	NR	AS
CL014169.02	Mmu	ENSMUSG00000022111	Uchl3	chr14:102084788-102084979	192	MmuEX0050430	ESRP_DEP-SIL	AS
CL014189.01	Dre	ENSDARG00000019834	edrf1	chr17:8603710-8603802	93	NA	NR	HIGH_PSI
CL014189.01	Hsa	ENSG00000107938	C10orf137	chr10:127417572-127417673	102	HsaEX0008795	ESRP_DEP-ENH	AS
CL014189.01	Mmu	ENSMUSG00000039990	2700050L05Rik	chr7:140838673-140838774	102	MmuEX0001192	NR	AS
CL014228.01	Dre	ENSDARG00000026630	mark3b	chr20:43911588-43911767	180	DreEX0045096	ESRP_DEP-ENH	AS
CL014228.01	Hsa	ENSG00000075413	MARK3	chr14:103957289-103957444	156	HsaEX0037922	NR	AS
CL014228.01	Mmu	ENSMUSG00000026620	Mark1	chr1:186730962-186731126	165	NA	LC	HIGH_PSI
CL014228.01	Spu	WHL22.147393	Mark3=MARK3	Scaffold1545:212771-212863	93	SpuEX0020369	NR	AS
CL014228.02	Dre	ENSDARG00000019345	mark3a	chr13:15527303-15527329	27	DreEX0045082	NR	AS
CL014228.02	Dre	ENSDARG00000026630	mark3b	chr20:43906181-43906207	27	DreEX0045098	NR	AS
CL014228.02	Dre	ENSDARG00000079905	mark2a	chr21:27174765-27174791	27	DreEX0045060	ESRP_DEP-ENH	AS
CL014228.02	Hsa	ENSG00000072518	MARK2	chr11:63673560-63673586	27	HsaEX0037916	ESRP_DEP-ENH	AS
CL014228.02	Mmu	ENSMUSG00000024969	Mark2	chr19:7354476-7354502	27	MmuEX0027951	ESRP_DEP-ENH	AS
CL014228.03	Dre	ENSDARG00000019345	mark3a	chr13:15530586-15530695	110	DreEX0045083	ESRP_DEP-SIL	AS
CL014228.03	Hsa	ENSG00000007047	MARK4	chr19:45801401-45801480	80	HsaEX0037942	NR	AS
CL014228.03	Mmu	ENSMUSG00000030397	Mark4	chr7:20014455-20014534	80	MmuEX0027967	NR	AS
CL014228.06	Dre	ENSDARG00000032458	mark2b	chr7:24685592-24685738	147	DreEX0045073	ESRP_DEP-SIL	AS
CL014228.06	Dre	ENSDARG00000079905	mark2a	chr21:27179955-27180092	138	DreEX0045059	ESRP_DEP-ENH	AS
CL014228.06	Hsa	ENSG00000072518	MARK2	chr11:63671458-63671619	162	HsaEX0037915	NR	AS
CL014228.06	Mmu	ENSMUSG00000024969	Mark2	chr19:7356282-7356449	168	NA	NR	AS
CL014228.07	Dre	ENSDARG00000032458	mark2b	chr7:24697504-24697530	27	DreEX0045074	ESRP_DEP-ENH	AS
CL014228.07	Hsa	ENSG00000075413	MARK3	chr14:103964839-103964865	27	HsaEX0037925	ESRP_DEP-SIL	AS
CL014228.07	Mmu	ENSMUSG00000007411	Mark3	chr12:112890169-112890195	27	MmuEX0027962	NR	AS
CL014228.08	Dre	ENSDARG00000032458	mark2b	chr7:24701381-24701419	39	DreEX0045066	ESRP_DEP-ENH	AS
CL014228.08	Hsa	ENSG00000075413	MARK3	chr14:103966493-103966537	45	HsaEX0037926	ESRP_DEP-SIL	AS
CL014228.08	Mmu	ENSMUSG00000007411	Mark3	chr12:112891601-112891645	45	MmuEX0027963	NR	AS
CL014230.05	Dre	ENSDARG00000055052	map2	chr9:39174059-39174151	93	DreEX0044540	ESRP_DEP-SIL	AS
CL014230.05	Hsa	ENSG00000078018	MAP2	chr2:210588319-210588411	93	HsaEX0037463	ESRP_DEP-ENH	AS
CL014230.05	Mmu	ENSMUSG00000015222	Mtap2	chr1:66478101-66478193	93	MmuEX0029898	NR	AS
CL014284.01	Hsa	ENSG00000171307	ZDHHC16	chr10:99213556-99213603	48	HsaEX0072469	ESRP_DEP-ENH	AS
CL014284.01	Mmu	ENSMUSG00000025157	Zdhhc16	chr19:42014347-42014394	48	MmuEX0052895	ESRP_DEP-ENH	AS
CL014284.02	Dre	ENSDARG00000015989	zdhhc16b	chr12:2825514-2825708	195	DreEX0086253	NR	HIGH_PSI
CL014284.02	Hsa	ENSG00000171307	ZDHHC16	chr10:99211847-99212041	195	HsaEX0072468	ESRP_DEP-SIL	HIGH_PSI
CL014284.02	Mmu	ENSMUSG00000025157	Zdhhc16	chr19:42012513-42012602	90	MmuEX0052892	ESRP_DEP-SIL	HIGH_PSI
CL014284.03	Dre	ENSDARG00000015989	zdhhc16b	chr12:2822093-2822226	134	NA	LC	HIGH_PSI
CL014284.03	Hsa	ENSG00000171307	ZDHHC16	chr10:99213287-99213420	134	NA	NR	AS
CL014284.03	Mmu	ENSMUSG00000025157	Zdhhc16	chr19:42014178-42014223	46	MmuEX0052894	ESRP_DEP-SIL	HIGH_PSI
CL014284.N1	Dre	ENSDARG00000007808	zdhhc16a	chr13:31253015-31253119	105	DreEX0086251	ESRP_DEP-SIL	AS
CL014301.01	Dre	ENSDARG00000043019	exoc1	chr20:25965724-25965768	45	DreEX0031060	NR	AS
CL014301.01	Hsa	ENSG00000090989	EXOC1	chr4:56755054-56755098	45	HsaEX0023429	ESRP_DEP-ENH	AS
CL014301.01	Mmu	ENSMUSG00000036435	Exoc1	chr5:76986844-76986888	45	MmuEX0017544	ESRP_DEP-ENH	AS
CL014316.01	Dre	ENSDARG00000100481	smg6	chr10:35659317-35659378	62	NA	NR	HIGH_PSI
CL014316.01	Hsa	ENSG00000070366	SMG6	chr17:2147952-2148013	62	HsaEX0060460	NR	HIGH_PSI
CL014316.01	Mmu	ENSMUSG00000038290	Smg6	chr11:74795354-74795415	62	MmuEX0043948	NR	AS
CL014316.01	Spu	WHL22.711246	Smg6L=SMG6	Scaffold83:265293-265354	62	SpuEX0039910	ESRP_DEP-ENH	HIGH_PSI
CL014322.01	Hsa	ENSG00000164938	TP53INP1	chr8:95944298-95944335	38	HsaEX0066607	ESRP_DEP-SIL	AS
CL014322.01	Mmu	ENSMUSG00000028211	Trp53inp1	chr4:11095044-11095081	38	MmuEX0049097	ESRP_DEP-ENH	AS
CL014333.N1	Spu	WHL22.749621	Pigs2=PIGS	Scaffold93:472849-472950	102	SpuEX0027230	ESRP_DEP-ENH	AS
CL014361.01	Hsa	ENSG00000054654	SYNE2	chr14:64682004-64682072	69	HsaEX0063188	ESRP_DEP-SIL	AS
CL014361.01	Mmu	ENSMUSG00000063450	Syne2	chr12:77201015-77201083	69	MmuEX0045967	ESRP_DEP-SIL	AS
CL014444.N1	Spu	WHL22.282836	Myh9/Myh10/Myh11=MYH11	Scaffold216:398111-398113	3	SpuEX0021971	ESRP_DEP-ENH	AS
CL014538.N1	Spu	WHL22.486138	Zizimin2=DOCK11	Scaffold4:219661-219726	66	SpuEX0046143	ESRP_DEP-ENH	AS
CL014593.01	Dre	ENSDARG00000061656	ptpdc1a	chr11:27266873-27266983	111	DreEX0059371	ESRP_DEP-SIL	AS
CL014593.01	Hsa	ENSG00000158079	PTPDC1	chr9:96866557-96866667	111	HsaEX0050915	NR	AS
CL014593.01	Mmu	ENSMUSG00000038042	Ptpdc1	chr13:48676124-48676234	111	NA	LC	NI
CL014600.01	Hsa	ENSG00000143882	ATP6V1C2	chr2:10917711-10917848	138	HsaEX0007001	LC	AS
CL014600.01	Mmu	ENSMUSG00000020566	Atp6v1c2	chr12:17295802-17295939	138	MmuEX0006908	ESRP_DEP-ENH	AS
CL014600.02	Hsa	ENSG00000143882	ATP6V1C2	chr2:10897553-10897582	30	HsaEX0006998	LC	AS
CL014600.02	Mmu	ENSMUSG00000020566	Atp6v1c2	chr12:17314277-17314306	30	MmuEX0006909	ESRP_DEP-ENH	AS
CL014609.02	Hsa	ENSG00000112701	SENP6	chr6:76350400-76350420	21	HsaEX0057212	ESRP_DEP-SIL	AS
CL014609.02	Mmu	ENSMUSG00000034252	Senp6	chr9:79946693-79946713	21	MmuEX0041679	ESRP_DEP-ENH	AS
CL014609.N1	Spu	WHL22.551517	Senp6L=SENP6	Scaffold498:69155-69232	78	SpuEX0038202	ESRP_DEP-ENH	AS
CL014638.01	Dre	ENSDARG00000087260	MTSS1L (2 of 2)	chr7:47777371-47777445	75	NA	LC	HIGH_PSI
CL014638.01	Hsa	ENSG00000132613	MTSS1L	chr16:70699369-70699443	75	HsaEX0040740	ESRP_DEP-ENH	AS
CL014638.01	Mmu	ENSMUSG00000022353	Mtss1	chr15:58779878-58779997	120	MmuEX0030165	NR	AS
CL014645.01	Dre	ENSDARG00000044420	dnajc19	chr22:37602456-37602526	71	NA	NR	HIGH_PSI
CL014645.01	Hsa	ENSG00000120675	DNAJC15	chr13:43643066-43643139	74	HsaEX0020299	NR	HIGH_PSI
CL014645.01	Mmu	ENSMUSG00000027679	Dnajc19	chr3:33979006-33979079	74	MmuEX0015204	NR	NA
CL014645.01	Spu	WHL22.157484	NA=DNAJC19	Scaffold1589:111770-111831	62	SpuEX0022694	ESRP_DEP-ENH	HIGH_PSI
CL014661.N1	Hsa	ENSG00000123130	ACOT9	chrX:23752458-23752484	27	HsaEX0001973	ESRP_DEP-SIL	AS
CL014681.N1	Spu	WHL22.509802	Il16L=PDZD2	Scaffold432:293352-293363	12	SpuEX0017764	ESRP_DEP-SIL	AS
CL014691.01	Dre	ENSDARG00000102964	axin1	chr3:42886159-42886266	108	DreEX0016336	ESRP_DEP-SIL	AS
CL014691.01	Hsa	ENSG00000103126	AXIN1	chr16:341190-341297	108	HsaEX0007386	ESRP_DEP-SIL	AS
CL014691.01	Mmu	ENSMUSG00000024182	Axin1	chr17:26329461-26329568	108	MmuEX0007151	NR	AS
CL014691.01	Spu	WHL22.29375	Axin=AXIN2	Scaffold1085:95347-95502	156	SpuEX0003794	NR	HIGH_PSI
CL014701.01	Dre	ENSDARG00000052427	CCDC64B	chr5:56997751-56997897	147	DreEX0002453	ESRP_DEP-ENH	AS
CL014701.01	Hsa	ENSG00000135127	CCDC64	chr12:120509426-120509605	180	HsaEX0013374	NR	HIGH_PSI
CL014701.01	Mmu	ENSMUSG00000041609	Ccdc64	chr5:116113716-116113895	180	MmuEX0009863	NR	HIGH_PSI
CL014708.01	Dre	ENSDARG00000017798	bcor	chr22:11128984-11129040	57	DreEX0016842	ESRP_DEP-SIL	AS
CL014708.01	Hsa	ENSG00000183337	BCOR	chrX:39930890-39930943	54	HsaEX0007938	ESRP_DEP-ENH	AS
CL014708.01	Mmu	ENSMUSG00000040363	Bcor	chrX:11632765-11632818	54	MmuEX0007882	NR	AS
CL014721.N1	Spu	WHL22.637546	Prkar2a=PRKAR2A	Scaffold65:907125-907130	6	SpuEX0028386	ESRP_DEP-ENH	AS
CL014774.04	Dre	ENSDARG00000017105	vaspb	chr18:40781669-40781725	57	DreEX0084156	ESRP_DEP-ENH	AS
CL014774.04	Hsa	ENSG00000196405	EVL	chr14:100604077-100604139	63	HsaEX0023387	LC	AS
CL014774.04	Mmu	ENSMUSG00000021262	Evl	chr12:109921558-109921620	63	MmuEX0017508	NR	AS
CL014774.06	Dre	ENSDARG00000032049	enah	chr20:36527510-36527569	60	DreEX0029941	NR	AS
CL014774.06	Hsa	ENSG00000154380	ENAH	chr1:225692693-225692755	63	HsaEX0022428	ESRP_DEP-ENH	AS
CL014774.06	Mmu	ENSMUSG00000022995	Enah	chr1:183841728-183841790	63	MmuEX0016847	ESRP_DEP-ENH	AS
CL014774.06	Spu	WHL22.476970	Hypp_1003=ENAH	Scaffold388:188521-188634	114	SpuEX0014540	LC	AS
CL014774.N1	Dre	ENSDARG00000035650	evla	chr17:30894091-30894843	753	DreEX0030987	ESRP_DEP-ENH	AS
CL014802.02	Hsa	ENSG00000196428	TSC22D2	chr3:150140836-150140907	72	HsaEX0067521	NR	AS
CL014802.02	Mmu	ENSMUSG00000027806	Tsc22d2	chr3:58232150-58232221	72	MmuEX0049271	ESRP_DEP-SIL	AS
CL014805.01	Dre	ENSDARG00000104478	cap2	chr19:46602886-46602971	86	DreEX0018773	NR	HIGH_PSI
CL014805.01	Hsa	ENSG00000112186	CAP2	chr6:17507872-17507957	86	HsaEX0012332	ESRP_DEP-SIL	AS
CL014805.01	Mmu	ENSMUSG00000021373	Cap2	chr13:46705433-46705518	86	MmuEX0009048	LC	HIGH_PSI
CL014807.N1	Spu	WHL22.417319	Abca1_3=ABCA1	Scaffold322:660379-660498	120	SpuEX0000899	ESRP_DEP-SIL	AS
CL014838.01	Dre	ENSDARG00000100440	fastkd3	chr7:58734394-58735825	1432	DreEX0032160	ESRP_DEP-ENH	AS
CL014838.01	Hsa	ENSG00000124279	FASTKD3	chr5:7867230-7868309	1080	NA	NC	NI
CL014838.01	Mmu	ENSMUSG00000021532	Fastkd3	chr13:68722439-68723879	1441	NA	NC	NI
CL014884.01	Hsa	ENSG00000107021	TBC1D13	chr9:131553014-131553054	41	HsaEX0063768	ESRP_DEP-SIL	AS
CL014884.01	Mmu	ENSMUSG00000039678	Tbc1d13	chr2:29992193-29992233	41	MmuEX0046401	ESRP_DEP-SIL	AS
CL014896.01	Dre	ENSDARG00000003307	stx16	chr6:49733202-49733364	163	DreEX0076215	NR	HIGH_PSI
CL014896.01	Hsa	ENSG00000124222	STX16	chr20:57244358-57244509	152	HsaEX0062679	NR	AS
CL014896.01	Mmu	ENSMUSG00000027522	Stx16	chr2:173917914-173918068	155	MmuEX0045569	ESRP_DEP-SIL	AS
CL015019.02	Hsa	ENSG00000173818	CTD-2526A2.1	chr17:78395628-78395762	135	HsaEX0017774	ESRP_DEP-SIL	AS
CL015019.02	Mmu	ENSMUSG00000039850	A730011L01Rik	chr11:119360841-119360975	135	NA	NR	HIGH_PSI
CL015019.02	Spu	WHL22.514148	Flj33220=CTD-2526A2.1	Scaffold427:190862-190996	135	NA	NR	NI
CL015154.N1	Spu	WHL22.365561	Hypp_66=CEP250	Scaffold28:426801-426884	84	SpuEX0017098	ESRP_DEP-SIL	AS
CL015282.N1	Spu	WHL22.140607	Lrr1_1=LRRC15	Scaffold1513:83794-83871	78	SpuEX0019860	ESRP_DEP-SIL	AS
CL015317.N1	Hsa	ENSG00000213999	MEF2B	chr19:19257082-19257193	112	HsaEX0038699	ESRP_DEP-SIL	AS
CL015324.N1	Hsa	ENSG00000151612	ZNF827	chr4:146684242-146684274	33	HsaEX0074416	ESRP_DEP-ENH	AS
CL015328.N1	Hsa	ENSG00000178585	CTNNBIP1	chr1:9954196-9954301	106	HsaEX0017860	ESRP_DEP-ENH	AS
CL015350.01	Dre	ENSDARG00000025577	zgc:66447	chr14:11727780-11727920	141	DreEX0087650	ESRP_DEP-ENH	AS
CL015350.01	Hsa	ENSG00000109171	SLAIN2	chr4:48385664-48385801	138	NA	NR	HIGH_PSI
CL015350.01	Mmu	ENSMUSG00000036087	Slain2	chr5:73349388-73349525	138	NA	NR	HIGH_PSI
CL015350.02	Dre	ENSDARG00000032114	slain2	chr20:23551888-23551968	81	DreEX0071877	ESRP_DEP-ENH	AS
CL015350.02	Hsa	ENSG00000109171	SLAIN2	chr4:48396593-48396670	78	HsaEX0058524	ESRP_DEP-ENH	AS
CL015350.02	Mmu	ENSMUSG00000036087	Slain2	chr5:73357043-73357120	78	MmuEX0042523	ESRP_DEP-ENH	AS
CL015350.N1	Spu	WHL22.469645	Slain2=SLAIN2	Scaffold38:42409-42558	150	SpuEX0038751	ESRP_DEP-SIL	AS
CL015350.N2	Spu	WHL22.469645	Slain2=SLAIN2	Scaffold38:32987-33118	132	SpuEX0038748	ESRP_DEP-SIL	AS
CL015434.01	Dre	ENSDARG00000061242	tuft1a	chr16:22462201-22462272	72	DreEX0082387	NR	HIGH_PSI
CL015434.01	Hsa	ENSG00000143367	TUFT1	chr1:151534567-151534641	75	HsaEX0068371	ESRP_DEP-ENH	AS
CL015434.01	Mmu	ENSMUSG00000005968	Tuft1	chr3:94443317-94443391	75	MmuEX0049920	ESRP_DEP-ENH	AS
CL015446.01	Dre	ENSDARG00000043102	lxn	chr15:1223842-1223901	60	DreEX0044122	ESRP_DEP-SIL	AS
CL015446.01	Hsa	ENSG00000079257	LXN	chr3:158388746-158388808	63	NA	LC	HIGH_PSI
CL015446.01	Mmu	ENSMUSG00000047557	Lxn	chr3:67266281-67266343	63	NA	NR	HIGH_PSI
CL015458.N1	Dre	ENSDARG00000030012	lrrfip1a	chr9:24285193-24285252	60	DreEX0043915	ESRP_DEP-ENH	AS
CL015458.N2	Dre	ENSDARG00000030012	lrrfip1a	chr9:24287008-24287088	81	DreEX0043916	ESRP_DEP-ENH	AS
CL015461.N1	Dre	ENSDARG00000011824	pbxip1b	chr16:22847421-22847444	24	DreEX0053830	ESRP_DEP-SIL	AS
CL015461.N2	Dre	ENSDARG00000071015	pbxip1a	chr19:7641269-7641292	24	DreEX0053826	ESRP_DEP-ENH	AS
CL015471.01	Hsa	ENSG00000168907	PLA2G4F	chr15:42444886-42444952	67	NA	LC	NI
CL015471.01	Mmu	ENSMUSG00000046971	Pla2g4f	chr2:120136753-120136819	67	MmuEX0035512	ESRP_DEP-ENH	AS
CL015473.N1	Dre	ENSDARG00000063631	ch1073-291c23.1	chr13:234225-234287	63	DreEX0021305	ESRP_DEP-ENH	AS
CL015473.N2	Dre	ENSDARG00000063631	ch1073-291c23.1	chr13:238746-238784	39	DreEX0021307	ESRP_DEP-ENH	AS
CL015473.N3	Dre	ENSDARG00000063631	ch1073-291c23.1	chr13:238604-238657	54	DreEX0021308	ESRP_DEP-ENH	AS
CL015571.01	Dre	ENSDARG00000077818	nrg2a	chr21:28539171-28539194	24	DreEX0051579	ESRP_DEP-SIL	AS
CL015571.01	Hsa	ENSG00000158458	NRG2	chr5:139239474-139239497	24	HsaEX0043807	LC	AS
CL015571.01	Mmu	ENSMUSG00000060275	Nrg2	chr18:36187047-36187070	24	MmuEX0032343	LC	AS
CL015571.02	Dre	ENSDARG00000077818	nrg2a	chr21:28545790-28545848	59	DreEX0051578	ESRP_DEP-SIL	AS
CL015571.02	Hsa	ENSG00000158458	NRG2	chr5:139244700-139244758	59	HsaEX0043806	LC	AS
CL015571.02	Mmu	ENSMUSG00000060275	Nrg2	chr18:36191537-36191595	59	MmuEX0032342	LC	AS
CL015571.03	Dre	ENSDARG00000077818	nrg2a	chr21:28546163-28546239	77	DreEX0051577	ESRP_DEP-ENH	AS
CL015571.03	Hsa	ENSG00000158458	NRG2	chr5:139245134-139245210	77	HsaEX0043805	LC	AS
CL015571.03	Mmu	ENSMUSG00000060275	Nrg2	chr18:36191990-36192066	77	MmuEX0032341	LC	AS
CL015599.01	Dre	ENSDARG00000009194	COL25A1	chr19:38914377-38914421	45	NA	NR	HIGH_PSI
CL015599.01	Hsa	ENSG00000084636	COL16A1	chr1:32136203-32136247	45	HsaEX0016336	ESRP_DEP-ENH	AS
CL015599.01	Mmu	ENSMUSG00000040690	Col16a1	chr4:129758679-129758723	45	MmuEX0012168	ESRP_DEP-ENH	AS
CL015599.02	Dre	ENSDARG00000009194	COL25A1	chr19:38926389-38926442	54	DreEX0002983	ESRP_DEP-ENH	AS
CL015599.02	Hsa	ENSG00000084636	COL16A1	chr1:32140859-32140912	54	NA	LC	AS
CL015599.02	Mmu	ENSMUSG00000040690	Col16a1	chr4:129754243-129754296	54	NA	NR	NI
CL015599.03	Dre	ENSDARG00000009194	COL25A1	chr19:38930018-38930059	42	DreEX0002984	NR	AS
CL015599.03	Hsa	ENSG00000084636	COL16A1	chr1:32145405-32145452	48	HsaEX0016343	ESRP_DEP-SIL	AS
CL015599.03	Mmu	ENSMUSG00000040690	Col16a1	chr4:129750313-129750360	48	MmuEX0012167	ESRP_DEP-SIL	AS
CL015599.N1	Dre	ENSDARG00000009194	COL25A1	chr19:38921167-38921283	117	DreEX0002990	ESRP_DEP-SIL	AS
CL015608.01	Dre	ENSDARG00000103666	dapk2b	chr14:44672710-44672848	139	DreEX0025737	ESRP_DEP-SIL	AS
CL015608.01	Hsa	ENSG00000035664	DAPK2	chr15:64263622-64263760	139	HsaEX0018514	LC	AS
[truncated: 251 more rows]
